# Supplementary material for: Human body temperature cues widespread changes in virulence gene expression in uropathogenic Escherichia coli
Source: Infect Immun. 2025 Dec 23;94(2):e00422-25. doi: 10.1128/iai.00422-25 (PMC12890032; doi:10.1128/iai.00422-25)
Supplement: Supplemental tables — Tables S1 to S11. [file iai.00422-25-s0001.xlsx]

## Sheet: Table Descriptions 
Table Descriptions		Column Descriptions
Table S1. Subset of 4653 gene features for which RNA was detected at both 37˚C and 23˚C in E. coli CFT073.		Locus_Tag	C_RNumber identifier given to each gene feature in CFT073
		cNumber	cNumber identifier given to each gene feature in CFT073
Table S2. Subset of 786 gene features that show statistically significant differential temperature regulation of RNA levels (padj≤0.01) in E. coli CFT073.		CFT073_ feature name	Gene name
		CFT073_ gene product	Functional product
Table S3. Subset of 493 gene features that show statistically significant differential temperature regulation of RNA levels (padj≤0.01) AND log2 FC ≥1 or ≤-1 in E. coli CFT073.		CFT073 37˚C/23˚C_padj_ RNA	Adjusted p-value for 37˚C/23˚C log2 fold-change (FC) for each RNA detected in CFT073
		CFT073 37˚C/23˚C_log2FC RNA	37˚C/23˚C log2 fold-change (FC) for each RNA detected in CFT073
Table S4. Subset of 2316 gene features for which protein was detected at both 37˚C and 23˚C in E. coli CFT073.		CFT073 37˚C/23˚C_padj_Protein	Adjusted p-value for 37˚C/23˚C log2 fold-change (FC) for each protein detected in CFT073
Table S5. Subset of 1330 gene features that show statistically significant differential temperature regulation of protein levels (padj≤0.01) in E. coli CFT073		CFT073 37˚C/23˚C_log2FC _Protein	37˚C/23˚C log2 fold-change (FC) for each protein detected in CFT073
Table S6. Subset of 104 gene features that show statistically significant differential temperature regulation of protein levels (padj≤0.01) and log2 FC ≥1 or ≤-1 in E. coli CFT073		K12_bNumber	bNumber identifier given to each gene feature in E. coli K-12
Table S7. Subset of 64 genes where both RNA and protein show statistically significant differential temperature regulation (padj≤0.01) and log2 FC ≥1 or ≤-1 in E. coli CFT073		K12_feature name	Gene name
Table S8. Genes that show statistically significant differential temperature regulation of RNA levels in both in E. coli CFT073 and E. coli K-12 (padj≤.01, log2 FC ≥1 or ≤-1)		K12 37˚C/23˚C_log2FC RNA	37˚C/23˚C log2 fold-change (FC) of for each RNA detected in E. coli K-12. Previously published in Gant Kanegusuku et al., 2021.
Table S9. Data for Fig. 2A are summarized here showing statistically significant differential temperature regulation of RNA levels for groups of genes related to fimbrial adhesion.		CFT073_37˚C/23˚C RNA_DE	Label of 37˚C/23˚C differential regulation of gene feature in CFT073 as based on adjusted p values.
Table S10. Data for figure 4A are summarized here showing statistically significant differential temperature regulation of RNA levels for groups of genes related to biofilm formation.		K12_37˚C/23˚C RNA_DE	Label of 37˚C/23˚C differential regulation of gene in E. coli K12 as based on adjusted p values.
Table S11. Data for figure 5 are summarized here showing statistically significant differential temperature regulation of RNA levels for groups of genes related to immune evasion.		K12 RpoS-regulated	Label of regulation by RpoS in E. coli K-12 based on Wong et. al., 2017. Regulation in CFT073 is not confirmed.
		GO terms (biological process)	GO terms associated with biological process of CFT073 gene feature from Ecocyc (Moore et. al , 2024).
		GO terms (molecular function)	GO terms associated with molecular function of CFT073 gene feature from Ecocyc ((Moore et. al , 2024).
		References
		Gant Kanegusuku A, Stankovic IN, Cote-Hammarlof PA, Yong PH, White-Ziegler CA. A Shift to Human Body Temperature (37°C) Rapidly Reprograms Multiple Adaptive Responses in Escherichia coli That Would Facilitate Niche Survival and Colonization. J Bacteriol. 2021 Oct 25;203(22):e0036321. doi: 10.1128/JB.00363-21. Epub 2021 Sep 13. PMID: 34516284; PMCID: PMC8544407.
		Moore LR, Caspi R, Boyd D, Berkmen M, Mackie A, Paley S, Karp PD. Revisiting the y-ome of Escherichia coli. Nucleic Acids Res. 2024 Nov 11;52(20):12201-12207. doi: 10.1093/nar/gkae857. PMID: 39373482; PMCID: PMC11551758.
		Wong GT, Bonocora RP, Schep AN, Beeler SM, Lee Fong AJ, Shull LM, Batachari LE, Dillon M, Evans C, Becker CJ, Bush EC, Hardin J, Wade JT, Stoebel DM. Genome-Wide Transcriptional Response to Varying RpoS Levels in Escherichia coli K-12. J Bacteriol. 2017 Mar 14;199(7):e00755-16. doi: 10.1128/JB.00755-16. PMID: 28115545; PMCID: PMC5350281.

## Sheet: S1_RNAs detected
Locus_Tag	cNumber	CFT073_ feature name	CFT073_ gene product	CFT073 37˚C/23˚C_padj_ RNA	CFT073 37˚C/23˚C_log2FC RNA	CFT073 37˚C/23˚C_padj_Protein	CFT073 37˚C/23˚C_log2FC _Protein	K12_bNumber	K12_feature name	K12 37˚C/23˚C_log2FC RNA	CFT073_37˚C/23˚C RNA_DE	K12_37˚C/23˚C RNA_DE	K12 RpoS-regulated	GO terms (biological process)	GO terms (molecular function)
C_RS00005	c5491	thrL	thr operon leader peptide	0.48494	0.513691	#VALUE!	#VALUE!	b0001	thrL	0.621	Not DE	Not DE	Not DE	regulation of DNA-templated transcription, termination // transcriptional attenuation by ribosome // transcriptional attenuation // cellular amino acid biosynthetic process // threonine biosynthetic process	NA
C_RS00010	c0002	c0002	IS200/IS605 family transposase	0.563631	0.232602	#VALUE!	#VALUE!	NA	NA	NA	Not DE	Not present	Not present	NA	NA
C_RS00015	c0003	thrA	bifunctional aspartate kinase/homoserine dehydrogenase I	0.547503	-0.426204	0.0612528	-0.137648	b0002	thrA	1.574	Not DE	Sig DE	Not DE	lysine biosynthetic process via diaminopimelate // homoserine biosynthetic process	homoserine dehydrogenase activity // aspartate kinase activity
C_RS00020	c0004	thrB	homoserine kinase	0.492442	-0.35335	0.00400645	-0.166503	b0003	thrB	1.331	Not DE	Sig DE	Not DE	phosphorylation // cellular amino acid biosynthetic process // threonine metabolic process // threonine biosynthetic process	transferase activity // kinase activity // ATP binding // nucleotide binding // homoserine kinase activity
C_RS00025	c0005	thrC	threonine synthase	0.303579	-0.293362	0.00389357	-0.1976	b0004	thrC	0.945	Not DE	Sig DE	Not DE	threonine biosynthetic process	threonine synthase activity
C_RS00035	c0007	yaaX	DUF2502 domain-containing protein	0.538608	-0.2141	0.0144498	-0.833927	b0005	yaaX	-0.144	Not DE	Not DE	Not DE	NA	NA
C_RS00040	c0010	yaaA	peroxide stress protein YaaA	0.477925	-0.261152	0.00530425	-0.125006	b0006	yaaA	-0.05	Not DE	Not DE	Not DE	response to hydroperoxide	NA
C_RS00045	c0011	yaaJ	sodium:alanine symporter family protein	0.911202	-0.062514	#VALUE!	#VALUE!	b0007	yaaJ	0.116	Not DE	Not DE	Not DE	NA	NA
C_RS00050	c0012	talB	transaldolase	0.0365531	-0.424921	0.00087	0.343692	b0008	talB	0.117	Not DE	Not DE	Not DE	pentose-phosphate shunt, non-oxidative branch	sedoheptulose-7-phosphate:D-glyceraldehyde-3-phosphate glyceronetransferase activity // transferase activity, transferring aldehyde or ketonic groups
C_RS00055	c0013	mog	molybdopterin adenylyltransferase	0.801549	-0.111696	0.00617209	0.214125	b0009	mog	0.041	Not DE	Not DE	Sig DE	molybdopterin cofactor biosynthetic process	protein binding // identical protein binding // molybdopterin adenylyltransferase activity
C_RS00065	c0015	satP	acetate uptake transporter	0.00284883	-0.623651	0.163695	-0.137648	b0010	satP	-0.429	Not DE	Not DE	Not DE	acetate transmembrane transport // succinate transmembrane transport	acetate:proton symporter activity
C_RS00070	c0016	yaaW	acidic protein MsyB	0.988876	-0.0117246	#VALUE!	#VALUE!	b0011	yaaW	0.056	Not DE	Not DE	Not DE	NA	NA
C_RS00075	c0017	yaaI	DUF2541 family protein	0.922076	-0.10073	#VALUE!	#VALUE!	b0013	yaaI	0.222	Not DE	Not DE	Not DE	NA	NA
C_RS00080	c0019	dnaK	molecular chaperone DnaK	0.836243	-0.0661156	0.00045	0.627607	b0014	dnaK	0.117	Not DE	Not DE	Sig DE	negative regulation of nucleic acid-templated transcription // protein refolding // response to unfolded protein // protein-containing complex assembly // protein-containing complex disassembly // chaperone cofactor-dependent protein refolding // cellular response to unfolded protein // protein folding // protein unfolding // response to heat // DNA replication	misfolded protein binding // heat shock protein binding // chaperone binding // ATPase activity // sigma factor antagonist activity // ADP binding // protein folding chaperone // unfolded protein binding // zinc ion binding // ATP binding // protein binding // nucleotide binding
C_RS00085	c0020	dnaJ	molecular chaperone DnaJ	0.698296	-0.237756	0.000178	0.374066	b0015	dnaJ	0.228	Not DE	Not DE	Sig DE	protein-containing complex assembly // chaperone cofactor-dependent protein refolding // viral process // protein folding // protein unfolding // protein refolding // response to heat // DNA replication	ATP binding // heat shock protein binding // metal ion binding // chaperone binding // protein disulfide oxidoreductase activity // sigma factor antagonist activity // protein homodimerization activity // protein binding // protein disulfide isomerase activity // unfolded protein binding // zinc ion binding
C_RS00090	NA	NA	type I toxin-antitoxin system toxin MokC	0.839602	0.0866989	#VALUE!	#VALUE!	NA	NA	NA	Not DE	Not present	Not present	NA	NA
C_RS00095	c0021	c0021	hypothetical protein	0.0930565	2.20588	#VALUE!	#VALUE!	NA	NA	NA	Not DE	Not present	Not present	NA	NA
C_RS00100	c0022	c0022	sulfatase-like hydrolase/transferase	0.0874873	0.799213	#VALUE!	#VALUE!	NA	NA	NA	Not DE	Not present	Not present	NA	NA
C_RS00105	c0023	c0023	hypothetical protein	0.116035	0.76088	#VALUE!	#VALUE!	NA	NA	NA	Not DE	Not present	Not present	NA	NA
C_RS00110	c0024	nhaA	Na+/H+ antiporter NhaA	0.400951	-0.285927	0.236968	0.391768	b0019	nhaA	-0.198	Not DE	Not DE	Sig DE	regulation of pH // ion transport // sodium ion transport // transmembrane transport // sodium ion transmembrane transport // response to alkaline pH // response to salt stress	antiporter activity // sodium ion transmembrane transporter activity // sodium:proton antiporter activity // cardiolipin binding
C_RS00115	c0025	nhaR	transcriptional activator NhaR	0.145699	0.354949	0.000547	-0.76366	b0020	nhaR	-0.019	Not DE	Not DE	Sig DE	positive regulation of DNA-templated transcription, initiation	DNA-binding transcription activator activity
C_RS00120	c0027	rpsT	30S ribosomal protein S20	0.801549	-0.146486	0.00624957	-0.145605	b0023	rpsT	-0.916	Not DE	Not DE	Not DE	translation	rRNA binding // structural constituent of ribosome // RNA binding
C_RS00125	c0028	yaaY	DUF2575 family protein	0.270987	0.424306	#VALUE!	#VALUE!	b0024	yaaY	-0.282	Not DE	Not DE	Not DE	NA	NA
C_RS00130	c0029	ribF	bifunctional riboflavin kinase/FAD synthetase	0.932771	0.0388904	0.00162153	0.164786	b0025	ribF	0.306	Not DE	Not DE	Not DE	riboflavin metabolic process // phosphorylation // metabolic process // riboflavin biosynthetic process // FMN biosynthetic process // FAD biosynthetic process	protein binding // nucleotidyltransferase activity // transferase activity // kinase activity // catalytic activity // ATP binding // nucleotide binding // riboflavin kinase activity // FMN adenylyltransferase activity
C_RS00135	c0030	ileS	isoleucine--tRNA ligase	0.752061	-0.0832914	0.000931	-0.194295	b0026	ileS	0.269	Not DE	Not DE	Not DE	tRNA aminoacylation for protein translation // translation // aminoacyl-tRNA metabolism involved in translational fidelity // isoleucyl-tRNA aminoacylation	tRNA binding // aminoacyl-tRNA editing activity // aminoacyl-tRNA ligase activity // metal ion binding // nucleotide binding // ligase activity // ATP binding // protein binding // zinc ion binding // isoleucine-tRNA ligase activity
C_RS00140	c0031	lspA	signal peptidase II	0.552677	-0.164882	#VALUE!	#VALUE!	b0027	lspA	0.441	Not DE	Not DE	Not DE	proteolysis // lipoprotein biosynthetic process via signal peptide cleavage	hydrolase activity // peptidase activity // aspartic-type endopeptidase activity // endopeptidase activity
C_RS00145	c0032	fkpB	FKBP-type peptidyl-prolyl cis-trans isomerase	0.982861	0.00654604	0.0395764	-0.446148	b0028	fkpB	0.197	Not DE	Not DE	Not DE	protein peptidyl-prolyl isomerization // chaperone-mediated protein folding	protein binding // isomerase activity // peptidyl-prolyl cis-trans isomerase activity
C_RS00150	c0033	ispH	4-hydroxy-3-methylbut-2-enyl diphosphate reductase	0.877232	0.0756201	0.0172688	-0.0969617	b0029	ispH	0.242	Not DE	Not DE	Sig DE	isopentenyl diphosphate biosynthetic process, methylerythritol 4-phosphate pathway	3 iron, 4 sulfur cluster binding // hydroxymethylbutenyl pyrophosphate reductase activity
C_RS00165	c0036	c0036	DUF805 domain-containing protein	0.821364	0.185554	#VALUE!	#VALUE!	NA	NA	NA	Not DE	Not present	Not present	NA	NA
C_RS00170	c0037	dapB	4-hydroxy-tetrahydrodipicolinate reductase	0.357953	0.632032	9.01e-05	0.739848	b0031	dapB	0.186	Not DE	Not DE	Not DE	lysine biosynthetic process // oxidation-reduction process // lysine biosynthetic process via diaminopimelate // cellular amino acid biosynthetic process // diaminopimelate biosynthetic process	oxidoreductase activity // oxidoreductase activity, acting on CH or CH2 groups, NAD or NADP as acceptor // NADP binding // NAD binding // identical protein binding // 4-hydroxy-tetrahydrodipicolinate reductase
C_RS00185	c0040	carA	glutamine-hydrolyzing carbamoyl-phosphate synthase small subunit	0.0263292	-0.6111	0.0036903	-0.190997	b0032	carA	0.461	Not DE	Not DE	Not DE	'de novo' pyrimidine nucleobase biosynthetic process // glutamine metabolic process // arginine biosynthetic process	protein binding
C_RS00190	c0041	carB	carbamoyl-phosphate synthase large subunit	0.239175	-0.485932	0.00336637	-0.224317	b0033	carB	-0.081	Not DE	Not DE	Not DE	nitrogen compound metabolic process // pyrimidine nucleotide biosynthetic process // 'de novo' UMP biosynthetic process // arginine biosynthetic process // pyrimidine nucleobase biosynthetic process // cellular amino acid biosynthetic process	ligase activity // carbamoyl-phosphate synthase (glutamine-hydrolyzing) activity // carbamoyl-phosphate synthase (ammonia) activity // amino acid binding // metal ion binding // ATP binding // protein binding // nucleotide binding
C_RS00200	c0043	caiF	carnitine metabolism transcriptional regulator CaiF	0.132066	-0.439258	#VALUE!	#VALUE!	b0034	caiF	0.181	Not DE	Not DE	Sig DE	NA	NA
C_RS00205	c0044	caiE	carnitine operon protein CaiE	0.608545	-0.234789	#VALUE!	#VALUE!	b0035	caiE	-0.019	Not DE	Not DE	Not DE	NA	NA
C_RS00210	c0045	caiD	crotonobetainyl-CoA hydratase	0.859052	-0.164649	0.00525973	0.405992	b0036	caiD	0.107	Not DE	Not DE	Not DE	NA	NA
C_RS00215	c0046	caiC	crotonobetaine/carnitine-CoA ligase	0.999271	0.000543	#VALUE!	#VALUE!	b0037	caiC	0.198	Not DE	Not DE	Not DE	NA	protein binding // carnitine-CoA ligase activity // crotonobetaine-CoA ligase activity
C_RS00220	c0047	caiB	L-carnitine CoA-transferase	0.988797	-0.0109061	#VALUE!	#VALUE!	b0038	caiB	-0.012	Not DE	Not DE	Not DE	carnitine metabolic process // carnitine catabolic process	transferase activity, transferring sulfur-containing groups // transferase activity // CoA-transferase activity // carnitine dehydratase activity
C_RS00225	c0048	caiA	crotonobetainyl-CoA dehydrogenase	0.14159	0.535989	#VALUE!	#VALUE!	b0039	caiA	0.123	Not DE	Not DE	Not DE	carnitine metabolic process // oxidation-reduction process	oxidoreductase activity, acting on the CH-CH group of donors, with a flavin as acceptor // flavin adenine dinucleotide binding // oxidoreductase activity, acting on the CH-CH group of donors // acyl-CoA dehydrogenase activity // oxidoreductase activity
C_RS00230	c0049	caiT	L-carnitine/gamma-butyrobetaine antiport BCCT transporter	0.851922	0.235603	#VALUE!	#VALUE!	b0040	caiT	-0.15	Not DE	Not DE	Not DE	nitrogen compound transport // (R)-carnitine transport // 4-(trimethylammonio)butanoate transport // (R)-carnitine transmembrane transport // transmembrane transport // carnitine metabolic process // carnitine transport	transmembrane transporter activity // (R)-carnitine:4-(trimethylammonio)butanoate antiporter activity // antiporter activity // carnitine transmembrane transporter activity
C_RS00235	c0050	fixA	electron transfer flavoprotein FixA	0.830011	0.22426	#VALUE!	#VALUE!	b0041	fixA	0.234	Not DE	Not DE	Not DE	carnitine catabolic process // carnitine metabolic process	protein binding
C_RS00245	c0053	fixC	FAD-dependent oxidoreductase	0.355876	0.641903	#VALUE!	#VALUE!	b0043	fixC	-0.024	Not DE	Not DE	Not DE	oxidation-reduction process	FAD binding // oxidoreductase activity
C_RS00250	c0054	fixX	ferredoxin-like protein FixX	0.761099	0.780242	#VALUE!	#VALUE!	b0044	fixX	-0.108	Not DE	Not DE	Not DE	oxidation-reduction process	4 iron, 4 sulfur cluster binding // iron-sulfur cluster binding // metal ion binding // iron ion binding
C_RS00255	c0055	yaaU	MFS transporter	0.671627	0.456628	#VALUE!	#VALUE!	b0045	yaaU	-0.057	Not DE	Not DE	Not DE	NA	NA
C_RS00260	c0056	kefF	glutathione-regulated potassium-efflux system oxidoreductase KefF	0.0495543	-0.581815	0.00192261	0.557778	b0046	kefF	0.155	Not DE	Not DE	Sig DE	positive regulation of potassium ion transmembrane transport // electron transport chain // potassium ion transport // oxidation-reduction process // positive regulation of ion transmembrane transporter activity	protein binding // oxidoreductase activity // electron transfer activity // protein homodimerization activity // NAD(P)H dehydrogenase (quinone) activity // FMN binding
C_RS00265	c0057	kefC	glutathione-regulated potassium-efflux system protein KefC	0.547503	-0.261753	0.251371	-0.104697	b0047	kefC	-0.231	Not DE	Not DE	Not DE	cation transport // transmembrane transport // ion transport // potassium ion transmembrane transport // proton transmembrane transport // cation transmembrane transport // regulation of pH // response to methylglyoxal // response to toxic substance // potassium ion transport	solute:proton antiporter activity // cation transmembrane transporter activity // potassium ion transmembrane transporter activity // antiporter activity // protein homodimerization activity // enzyme binding // toxic substance binding // protein binding // glutathione-regulated potassium exporter activity
C_RS00270	c0058	folA	type 3 dihydrofolate reductase	0.0305537	-0.544588	4.98e-05	-0.416962	b0048	folA	-0.565	Not DE	Sig DE	Sig DE	NA	NA
C_RS00275	c0059	c0059	type II toxin-antitoxin system CcdA family antitoxin	0.777724	0.17029	#VALUE!	#VALUE!	NA	NA	NA	Not DE	Not present	Not present	NA	NA
C_RS00280	c0060	c0060	CcdB family protein	0.357296	0.296835	0.559451	0.0200577	NA	NA	NA	Not DE	Not present	Not present	NA	NA
C_RS00285	c0061	apaH	bis(5'-nucleosyl)-tetraphosphatase (symmetrical) ApaH	0.944164	-0.029748	0.0427169	0.0565835	b0049	apaH	-0.172	Not DE	Not DE	Sig DE	RNA decapping // response to X-ray // nucleobase-containing small molecule interconversion	hydrolase activity // bis(5'-nucleosyl)-tetraphosphatase activity // bis(5'-nucleosyl)-tetraphosphatase (symmetrical) activity
C_RS00290	c0063	apaG	Co2+/Mg2+ efflux protein ApaG	0.590743	-0.134216	0.00881373	-0.205896	b0050	apaG	-0.125	Not DE	Not DE	Sig DE	NA	NA
C_RS00295	c0064	rsmA	16S rRNA (adenine(1518)-N(6)/adenine(1519)-N(6))-dimethyltransferase RsmA	0.417239	-0.239138	0.00266513	-0.300448	b0051	rsmA	-0.118	Not DE	Not DE	Sig DE	methylation // rRNA modification // rRNA methylation // rRNA base methylation // ribosomal small subunit assembly // rRNA processing	rRNA methyltransferase activity // transferase activity // methyltransferase activity // RNA binding // 16S rRNA (adenine(1518)-N(6)/adenine(1519)-N(6))-dimethyltransferase activity // rRNA (adenine) methyltransferase activity // mRNA binding // rRNA binding // double-stranded DNA binding // rRNA (adenine-N6,N6-)-dimethyltransferase activity
C_RS00300	c0065	pdxA	4-hydroxythreonine-4-phosphate dehydrogenase PdxA	0.396244	-0.235061	0.00107064	-0.275786	b0052	pdxA	-0.064	Not DE	Not DE	Not DE	oxidation-reduction process // pyridoxal phosphate biosynthetic process // pyridoxine biosynthetic process	NAD binding // oxidoreductase activity // magnesium ion binding // metal ion binding // cobalt ion binding // protein homodimerization activity // identical protein binding // zinc ion binding // 4-hydroxythreonine-4-phosphate dehydrogenase activity
C_RS00305	c0066	surA	peptidylprolyl isomerase SurA	0.521179	-0.140974	0.000428	-0.176251	b0053	surA	0.304	Not DE	Not DE	Not DE	protein stabilization // maintenance of stationary phase // maintenance of unfolded protein // chaperone-mediated protein folding // protein peptidyl-prolyl isomerization // Gram-negative-bacterium-type cell outer membrane assembly // protein folding	peptide binding // isomerase activity // protein binding // unfolded protein binding // peptidyl-prolyl cis-trans isomerase activity
C_RS00310	c0067	lptD	LPS assembly protein LptD	0.538329	0.167372	0.246457	0.0398403	b0054	lptD	0.322	Not DE	Not DE	Not DE	membrane organization // lipopolysaccharide transport // Gram-negative-bacterium-type cell outer membrane assembly // response to organic substance	protein binding
C_RS00315	c0068	yabH	co-chaperone DjlA	0.479498	0.190964	#VALUE!	#VALUE!	b0055	djlA	0.032	Not DE	Not DE	Not DE	NA	NA
C_RS00320	c0069	rluA	bifunctional tRNA pseudouridine(32) synthase/23S rRNA pseudouridine(746) synthase RluA	0.902095	0.050869	#VALUE!	#VALUE!	b0058	rluA	-0.081	Not DE	Not DE	Sig DE	rRNA pseudouridine synthesis // RNA modification // tRNA processing // rRNA processing // pseudouridine synthesis // tRNA pseudouridine synthesis // enzyme-directed rRNA pseudouridine synthesis	RNA binding // isomerase activity // rRNA pseudouridine synthase activity // tRNA pseudouridine synthase activity // pseudouridine synthase activity
C_RS00325	c0070	rapA	RNA polymerase-associated protein RapA	0.485539	-0.186778	0.165645	-0.0454314	b0059	rapA	0.087	Not DE	Not DE	Sig DE	regulation of transcription, DNA-templated // positive regulation of transcription, DNA-templated	hydrolase activity, acting on acid anhydrides // hydrolase activity // nucleotide binding // DNA binding // helicase activity // ATP binding // bacterial-type RNA polymerase core enzyme binding // protein binding // ATPase activity // nucleic acid binding
C_RS00330	c0071	polB	DNA polymerase II	0.0586598	0.596566	#VALUE!	#VALUE!	b0060	polB	0.05	Not DE	Not DE	Sig DE	DNA replication proofreading // SOS response // DNA-dependent DNA replication	3'-5'-exodeoxyribonuclease activity // DNA-directed DNA polymerase activity
C_RS00335	c0072	c0072	IS200/IS605 family transposase	0.994596	0.00311741	#VALUE!	#VALUE!	NA	NA	NA	Not DE	Not present	Not present	NA	NA
C_RS00340	c0073	araD	L-ribulose-5-phosphate 4-epimerase	0.0444168	0.885182	#VALUE!	#VALUE!	b0061	araD	0.147	Not DE	Not DE	Not DE	protein homotetramerization // L-lyxose metabolic process // L-arabinose catabolic process to xylulose 5-phosphate	identical protein binding // zinc ion binding // L-ribulose-phosphate 4-epimerase activity
C_RS00345	c0074	araA	L-arabinose isomerase	0.0534643	0.814529	0.020593	0.176323	b0062	araA	0.184	Not DE	Not DE	Not DE	monosaccharide metabolic process // carbohydrate metabolic process // arabinose catabolic process // L-arabinose catabolic process to xylulose 5-phosphate	metal ion binding // manganese ion binding // intramolecular oxidoreductase activity, interconverting aldoses and ketoses // isomerase activity // L-arabinose isomerase activity
C_RS00350	c0075	araB	ribulokinase	0.0475536	1.00225	#VALUE!	#VALUE!	b0063	araB	0.001	Not DE	Not DE	Not DE	carbohydrate phosphorylation // phosphorylation // carbohydrate metabolic process // carbohydrate catabolic process // L-arabinose catabolic process // arabinose catabolic process // L-arabinose catabolic process to xylulose 5-phosphate	transferase activity // kinase activity // ATP binding // nucleotide binding // phosphotransferase activity, alcohol group as acceptor // ribulokinase activity
C_RS00355	c0076	araC	arabinose operon transcriptional regulator AraC	8.28e-09	1.45894	0.0109161	0.349365	b0064	araC	0.232	Sig DE	Not DE	Sig DE	arabinose catabolic process	DNA-binding transcription repressor activity // transcription regulatory region sequence-specific DNA binding // identical protein binding // protein binding
C_RS00360	c0079	c0079	hypothetical protein	0.0464111	2.39263	#VALUE!	#VALUE!	NA	NA	NA	Not DE	Not present	Not present	NA	NA
C_RS00365	c0080	c0080	hypothetical protein	0.308908	1.65136	#VALUE!	#VALUE!	NA	NA	NA	Not DE	Not present	Not present	NA	NA
C_RS00370	c0081	yabI	DedA family protein	0.904059	-0.0768986	#VALUE!	#VALUE!	b0065	yabI	0.3	Not DE	Not DE	Not DE	response to ionizing radiation // FtsZ-dependent cytokinesis	NA
C_RS00375	c0082	thiQ	thiamine ABC transporter ATP-binding protein ThiQ	0.869922	-0.104	0.558408	-0.0320936	b0066	thiQ	-0.2	Not DE	Not DE	Not DE	NA	NA
C_RS00380	c0083	thiP	thiamine/thiamine pyrophosphate ABC transporter permease ThiP	0.000468	-0.954063	#VALUE!	#VALUE!	b0067	thiP	-0.102	Not DE	Not DE	Not DE	NA	NA
C_RS00385	c0084	thiB	thiamine ABC transporter substrate binding subunit	3.1e-09	-1.36263	0.00149515	-0.305788	b0068	thiB	-0.189	Sig DE	Not DE	Not DE	thiamine transport	thiamine pyrophosphate binding // thiamine binding
C_RS00390	c0085	sgrR	DNA-binding transcriptional regulator SgrR	0.403321	-0.23803	0.269586	0.00432161	b0069	sgrR	0.221	Not DE	Not DE	Not DE	positive regulation of transcription, DNA-templated // negative regulation of transcription, DNA-templated	bacterial-type RNA polymerase transcription regulatory region sequence-specific DNA binding
C_RS00395	NA	NA	glucose uptake inhibitor SgrT	0.956374	0.0543294	#VALUE!	#VALUE!	NA	NA	NA	Not DE	Not present	Not present	NA	NA
C_RS00400	c0086	c0086	IS200/IS605 family transposase	0.755856	0.135189	#VALUE!	#VALUE!	NA	NA	NA	Not DE	Not present	Not present	NA	NA
C_RS00405	c0087	leuD	3-isopropylmalate dehydratase small subunit	2.81e-05	1.0011	0.00370374	0.285698	b0071	leuD	0.906	Sig DE	Sig DE	Not DE	cellular amino acid biosynthetic process // branched-chain amino acid biosynthetic process // leucine biosynthetic process	lyase activity // 3-isopropylmalate dehydratase activity // protein binding
C_RS00410	c0089	leuC	3-isopropylmalate dehydratase large subunit	0.000163	0.922078	0.00211435	0.267835	b0072	leuC	0.846	Not DE	Sig DE	Not DE	branched-chain amino acid biosynthetic process // cellular amino acid biosynthetic process // leucine biosynthetic process	protein binding // lyase activity // 4 iron, 4 sulfur cluster binding // iron-sulfur cluster binding // metal ion binding // 3-isopropylmalate dehydratase activity
C_RS00415	c0090	leuB	3-isopropylmalate dehydrogenase	0.00374109	0.749985	0.000397	0.37629	b0073	leuB	1.142	Not DE	Sig DE	Not DE	cellular response to amino acid starvation // leucine biosynthetic process	manganese ion binding // magnesium ion binding // metal ion binding // 3-isopropylmalate dehydrogenase activity
C_RS00420	c0091	leuA	2-isopropylmalate synthase	0.0866816	0.610243	0.000428	0.448901	b0074	leuA	0.872	Not DE	Sig DE	Not DE	leucine biosynthetic process	2-isopropylmalate synthase activity // acetyl-CoA C-acetyltransferase activity
C_RS00425	c5492	leuL	leu operon leader peptide	0.355554	0.83991	#VALUE!	#VALUE!	b0075	leuL	0.316	Not DE	Not DE	Not DE	transcriptional attenuation by ribosome // branched-chain amino acid biosynthetic process // cellular amino acid biosynthetic process // leucine biosynthetic process	NA
C_RS00430	c0093	leuO	transcriptional regulator LeuO	0.609788	0.246986	#VALUE!	#VALUE!	b0076	leuO	-0.052	Not DE	Not DE	Not DE	regulation of transcription, DNA-templated	sequence-specific DNA binding
C_RS00435	c0095	ilvI	acetolactate synthase 3 large subunit	0.584812	-0.474873	0.000539	-0.254978	b0077	ilvI	-0.189	Not DE	Not DE	Not DE	isoleucine biosynthetic process // valine biosynthetic process	flavin adenine dinucleotide binding // thiamine pyrophosphate binding // magnesium ion binding // acetolactate synthase activity
C_RS00440	c0096	ilvH	acetolactate synthase small subunit	0.567608	-0.355838	0.00261718	-0.12658	b0078	ilvH	-0.902	Not DE	Not DE	Not DE	isoleucine biosynthetic process // valine biosynthetic process	acetolactate synthase activity
C_RS00445	c5493	fruL	fruR/shl operon leader peptide	0.936638	0.080262	#VALUE!	#VALUE!	b0079	fruL	NA	Not DE	Not determined	Not determined	NA	NA
C_RS00450	c0098	cra	catabolite repressor/activator	0.849758	-0.0887379	0.00584741	-0.0664274	b0080	cra	0.041	Not DE	Not DE	Sig DE	regulation of DNA-templated transcription, initiation // response to fructose // regulation of transcription, DNA-templated	DNA-binding transcription factor activity // transcription regulatory region sequence-specific DNA binding // bacterial-type cis-regulatory region sequence-specific DNA binding // identical protein binding // DNA binding
C_RS00455	c0099	mraZ	division/cell wall cluster transcriptional repressor MraZ	0.355206	0.16451	0.00121145	0.711935	b0081	mraZ	0.304	Not DE	Not DE	Not DE	negative regulation of DNA-templated transcription, initiation // negative regulation of transcription, DNA-templated	transcription regulatory region sequence-specific DNA binding // DNA-binding transcription factor activity
C_RS00460	c0100	rsmH	16S rRNA (cytosine(1402)-N(4))-methyltransferase RsmH	0.954049	-0.0296056	0.198661	0.0186342	b0082	rsmH	0.332	Not DE	Not DE	Not DE	methylation // rRNA processing // rRNA base methylation	transferase activity // methyltransferase activity // protein homodimerization activity // rRNA (cytosine-N4-)-methyltransferase activity
C_RS00465	c0101	ftsL	cell division protein FtsL	0.743533	0.145044	0.0298441	0.177599	b0083	ftsL	0.756	Not DE	Sig DE	Not DE	FtsZ-dependent cytokinesis // cell division // cell cycle	protein binding
C_RS00470	c0102	ftsI	peptidoglycan glycosyltransferase FtsI	0.0641652	0.396841	0.00624957	0.185232	b0084	ftsI	0.188	Not DE	Not DE	Not DE	cell division // response to drug	protein binding // peptidoglycan glycosyltransferase activity // penicillin binding
C_RS00475	c0103	murE	UDP-N-acetylmuramoyl-L-alanyl-D-glutamate--2,6-diaminopimelate ligase	0.267443	0.420653	0.00232992	0.311503	b0085	murE	0.379	Not DE	Not DE	Not DE	cell wall organization // cell division // biosynthetic process // regulation of cell shape // cell cycle // peptidoglycan biosynthetic process	acid-amino acid ligase activity // ligase activity // ATP binding // magnesium ion binding // nucleotide binding // protein binding // UDP-N-acetylmuramoylalanyl-D-glutamate-2,6-diaminopimelate ligase activity
C_RS00480	c0104	murF	UDP-N-acetylmuramoyl-tripeptide--D-alanyl-D-alanine ligase	0.283386	0.423987	0.00396388	0.284514	b0086	murF	0.569	Not DE	Not DE	Not DE	peptidoglycan biosynthetic process	UDP-N-acetylmuramoylalanyl-D-glutamyl-2,6-diaminopimelate-D-alanyl-D-alanine ligase activity // UDP-N-acetylmuramoyl-tripeptide-D-alanyl-D-alanine ligase activity
C_RS00485	c0105	mraY	phospho-N-acetylmuramoyl-pentapeptide-transferase	0.549938	0.403352	0.0841913	-0.286304	b0087	mraY	0.219	Not DE	Not DE	Not DE	regulation of cell shape // cell wall organization // cell cycle // cell division // peptidoglycan biosynthetic process	transferase activity // UDP-N-acetylmuramoyl-L-alanyl-D-glutamyl-meso-2,6-diaminopimelyl-D-alanyl-D-alanine:undecaprenyl-phosphate transferase activity // phospho-N-acetylmuramoyl-pentapeptide-transferase activity
C_RS00490	c0106	murD	UDP-N-acetylmuramoyl-L-alanine--D-glutamate ligase	0.757818	0.292297	0.000953	0.424385	b0088	murD	0.161	Not DE	Not DE	Not DE	biosynthetic process // cell division // cell wall organization // regulation of cell shape // cell cycle // peptidoglycan biosynthetic process	ligase activity // nucleotide binding // ATP binding // protein binding // identical protein binding // UDP-N-acetylmuramoylalanine-D-glutamate ligase activity
C_RS00495	c0107	ftsW	cell division protein FtsW	0.586828	0.366207	0.284072	-0.231075	b0089	ftsW	0.127	Not DE	Not DE	Not DE	NA	NA
C_RS00500	c0108	murG	undecaprenyldiphospho-muramoylpentapeptide beta-N-acetylglucosaminyltransferase	0.796816	0.19234	0.00185347	0.200379	b0090	murG	0.402	Not DE	Not DE	Not DE	cell wall organization // cell division // lipid glycosylation // regulation of cell shape // cell cycle // carbohydrate metabolic process // peptidoglycan biosynthetic process	UDP-N-acetyl-D-glucosamine:N-acetylmuramoyl-L-alanyl-D-glutamyl-meso-2,6-diaminopimelyl-D-alanyl-D-alanine-diphosphoundecaprenol 4-beta-N-acetylglucosaminlytransferase activity // transferase activity, transferring hexosyl groups // transferase activity, transferring glycosyl groups // transferase activity // protein binding // undecaprenyldiphospho-muramoylpentapeptide beta-N-acetylglucosaminylt…
C_RS00505	c0109	murC	UDP-N-acetylmuramate--L-alanine ligase	0.380899	0.292582	0.0186156	-0.0800879	b0091	murC	0.507	Not DE	Not DE	Not DE	cell wall organization // cell division // biosynthetic process // regulation of cell shape // cell cycle // peptidoglycan biosynthetic process	ligase activity // nucleotide binding // protein homodimerization activity // protein binding // magnesium ion binding // ATP binding // UDP-N-acetylmuramate-L-alanine ligase activity
C_RS00510	c0110	ddlB	D-alanine--D-alanine ligase	0.220191	0.251456	0.0034106	-0.222633	b0092	ddlB	0.317	Not DE	Not DE	Not DE	cell wall organization // regulation of cell shape // peptidoglycan biosynthetic process	metal ion binding // ligase activity // ATP binding // nucleotide binding // protein homodimerization activity // D-alanine-D-alanine ligase activity
C_RS00515	c0111	ftsQ	cell division protein FtsQ	0.711988	-0.10679	0.180613	0.0257376	b0093	ftsQ	0.357	Not DE	Not DE	Not DE	cell division // FtsZ-dependent cytokinesis // division septum assembly	identical protein binding // protein binding
C_RS00520	c0112	ftsA	cell division protein FtsA	0.961514	-0.0381734	0.18692	-0.0159576	b0094	ftsA	0.528	Not DE	Not DE	Not DE	FtsZ-dependent cytokinesis // cell division // cell cycle	protein binding // identical protein binding // ATP binding
C_RS00525	c0113	ftsZ	cell division protein FtsZ	0.320871	-0.394094	0.331624	0.0342157	b0095	ftsZ	0.626	Not DE	Sig DE	Not DE	cell septum assembly // FtsZ-dependent cytokinesis // division septum assembly // cell division // protein polymerization // cell cycle	nucleotide binding // identical protein binding // GTP binding // protein binding // GTPase activity
C_RS00530	c0114	lpxC	UDP-3-O-acyl-N-acetylglucosamine deacetylase	0.812446	-0.0764624	0.00982836	0.27262	b0096	lpxC	0.695	Not DE	Sig DE	Not DE	lipid metabolic process // lipid A biosynthetic process	UDP-3-O-acyl-N-acetylglucosamine deacetylase activity // metal ion binding // hydrolase activity // zinc ion binding // iron ion binding // UDP-3-O-[3-hydroxymyristoyl] N-acetylglucosamine deacetylase activity // deacetylase activity
C_RS00535	c0115	yacA	secA regulator SecM	0.00373485	0.770798	#VALUE!	#VALUE!	b0097	secM	0.522	Not DE	Not DE	Not DE	NA	NA
C_RS00540	c0116	secA	preprotein translocase subunit SecA	0.844658	-0.0612288	0.000209	-0.360305	b0098	secA	0.534	Not DE	Not DE	Not DE	protein import // intracellular protein transport // protein transport // chaperone-mediated protein folding // protein transport by the Sec complex // intracellular protein transmembrane transport // protein targeting	metal ion binding // nucleotide binding // ATP binding // ribonucleoprotein complex binding // ribosome binding // zinc ion binding // preprotein binding // ATPase-coupled protein transmembrane transporter activity // identical protein binding // protein binding
C_RS00545	c0117	mutT	8-oxo-dGTP diphosphatase MutT	0.261386	-0.429754	0.000389	-0.53952	b0099	mutT	0.064	Not DE	Not DE	Not DE	DNA repair	protein binding // 8-oxo-7,8-dihydrodeoxyguanosine triphosphate pyrophosphatase activity // 8-oxo-GDP phosphatase activity // 8-oxo-dGDP phosphatase activity // manganese ion binding // 8-oxo-7,8-dihydroguanosine triphosphate pyrophosphatase activity // magnesium ion binding
C_RS00565	c0121	yacG	DNA gyrase inhibitor YacG	0.292597	0.309539	#VALUE!	#VALUE!	b0101	yacG	0.241	Not DE	Not DE	Not DE	regulation of transcription, DNA-templated // negative regulation of DNA topoisomerase (ATP-hydrolyzing) activity	metal ion binding // DNA topoisomerase type II (double strand cut, ATP-hydrolyzing) inhibitor activity // zinc ion binding
C_RS00570	c0122	zapD	cell division protein ZapD	0.0199776	0.662278	0.00187135	0.501821	b0102	zapD	0.459	Not DE	Sig DE	Not DE	cell septum assembly // cell division // cell cycle // division septum assembly // FtsZ-dependent cytokinesis	identical protein binding // protein binding // protein homodimerization activity
C_RS00575	c0123	coaE	dephospho-CoA kinase	0.0518755	0.637734	0.157257	-0.137648	b0103	coaE	0.434	Not DE	Not DE	Not DE	phosphorylation // coenzyme A biosynthetic process	transferase activity // kinase activity // ATP binding // dephospho-CoA kinase activity // nucleotide binding
C_RS00580	c0124	guaC	GMP reductase	0.906938	-0.0387113	0.000576	0.266637	b0104	guaC	0.078	Not DE	Not DE	Not DE	purine nucleotide metabolic process // nucleotide metabolic process // purine ribonucleotide interconversion // oxidation-reduction process	oxidoreductase activity // catalytic activity // identical protein binding // metal ion binding // protein binding // GMP reductase activity
C_RS00585	c0125	hofC	protein transport protein HofC	0.00215548	0.750148	#VALUE!	#VALUE!	b0106	hofC	-0.131	Not DE	Not DE	Not DE	NA	NA
C_RS00590	c0126	hofB	type II secretion system protein GspE	0.882191	-0.0946325	#VALUE!	#VALUE!	b0107	hofB	-0.032	Not DE	Not DE	Not DE	NA	NA
C_RS00595	c0127	ppdD	prepilin peptidase-dependent pilin	0.23539	0.60038	#VALUE!	#VALUE!	b0108	ppdD	0.4	Not DE	Not DE	Not DE	NA	NA
C_RS00605	c0128	nadC	carboxylating nicotinate-nucleotide diphosphorylase	0.235728	-0.260427	0.00133508	-0.192645	b0109	nadC	-0.131	Not DE	Not DE	Not DE	NAD biosynthetic process // 'de novo' NAD biosynthetic process from aspartate	nicotinate-nucleotide diphosphorylase (carboxylating) activity
C_RS00610	c0129	ampD	1,6-anhydro-N-acetylmuramyl-L-alanine amidase AmpD	4.93e-05	-0.915388	0.0406742	-0.0306192	b0110	ampD	-0.147	Not DE	Not DE	Sig DE	peptidoglycan turnover	N-acetyl-anhydromuramoyl-L-alanine amidase activity
C_RS00615	c0130	ampE	beta-lactamase regulator AmpE	0.699018	-0.142931	0.0158685	-0.364013	b0111	ampE	0.127	Not DE	Not DE	Not DE	NA	NA
C_RS00620	c0131	aroP	aromatic amino acid transporter AroP	0.93878	0.0357373	0.030541	-0.320126	b0112	aroP	0.629	Not DE	Not DE	Not DE	transmembrane transport // amino acid transport // phenylalanine transport // tryptophan transport // tyrosine transport	L-phenylalanine transmembrane transporter activity // L-tryptophan transmembrane transporter activity // L-tyrosine transmembrane transporter activity
C_RS00625	c0132	NA	type VI secretion system tube protein Hcp	0.72561	0.199226	#VALUE!	#VALUE!	NA	NA	NA	Not DE	Not present	Not present	NA	NA
C_RS00630	c0133	c0133	bacteriocin immunity protein	0.895872	0.146229	0.0111319	0.153157	NA	NA	NA	Not DE	Not present	Not present	NA	NA
C_RS00640	NA	NA	bacteriocin immunity protein	0.818036	0.198094	#VALUE!	#VALUE!	NA	NA	NA	Not DE	Not present	Not present	NA	NA
C_RS00645	NA	NA	hypothetical protein	0.167361	0.781937	#VALUE!	#VALUE!	NA	NA	NA	Not DE	Not present	Not present	NA	NA
C_RS00650	c0137	c0137	bacteriocin immunity protein	0.286801	0.4442	0.0271988	0.890641	NA	NA	NA	Not DE	Not present	Not present	NA	NA
C_RS00665	c0140	pdhR	pyruvate dehydrogenase complex transcriptional repressor PdhR	3.54e-08	-1.09475	0.00139127	-0.234465	b0113	pdhR	0.304	Sig DE	Not DE	Sig DE	negative regulation of transcription, DNA-templated // positive regulation of transcription, DNA-templated	DNA-binding transcription factor activity
C_RS00670	c0142	aceE	pyruvate dehydrogenase (acetyl-transferring), homodimeric type	0.0948321	-0.587958	0.022751	1.07451	b0114	aceE	0.477	Not DE	Not DE	Not DE	NA	NA
C_RS00680	c0145	lpdA	dihydrolipoyl dehydrogenase	0.795408	-0.115585	4.8e-05	0.599318	b0116	lpd	0.526	Not DE	Not DE	Sig DE	NA	NA
C_RS00685	c0146	yacH	DUF3300 domain-containing protein	0.0633545	0.446046	#VALUE!	#VALUE!	b0117	yacH	-0.005	Not DE	Not DE	Not DE	NA	NA
C_RS00690	c0147	acnB	bifunctional aconitate hydratase 2/2-methylisocitrate dehydratase	0.0106353	0.633803	0.000536	0.629473	b0118	acnB	-0.27	Not DE	Not DE	Sig DE	regulation of translation // propionate catabolic process, 2-methylcitrate cycle	mRNA 3'-UTR binding // mRNA binding // 4 iron, 4 sulfur cluster binding // protein binding // aconitate hydratase activity // 2-methylisocitrate dehydratase activity
C_RS00695	c0148	yacL	YacL family protein	0.775763	0.458326	0.00263438	0.27023	b0119	yacL	-0.178	Not DE	Not DE	Not DE	NA	NA
C_RS00700	c0149	speD	adenosylmethionine decarboxylase	0.433071	0.347476	0.0012648	0.235114	b0120	speD	0.238	Not DE	Not DE	Not DE	polyamine biosynthetic process // S-adenosylmethioninamine biosynthetic process // self proteolysis // spermidine biosynthetic process	carboxy-lyase activity // lyase activity // magnesium ion binding // adenosylmethionine decarboxylase activity
C_RS00705	c0150	speE	polyamine aminopropyltransferase	0.0531259	0.470153	0.000109	0.505891	b0121	speE	0.255	Not DE	Not DE	Sig DE	polyamine biosynthetic process // spermidine biosynthetic process	catalytic activity // transferase activity // cadaverine aminopropyltransferase activity // thermospermine synthase activity // protein homodimerization activity // spermidine synthase activity
C_RS00710	c0151	yacC	YacC family pilotin-like protein	0.100465	0.566538	8.14e-05	-0.498179	b0122	yacC	-0.049	Not DE	Not DE	Not DE	NA	NA
C_RS00715	c0152	cueO	multicopper oxidase CueO	0.0338453	-0.841422	0.0845589	-0.192645	b0123	cueO	0.271	Not DE	Not DE	Sig DE	detoxification of copper ion // response to copper ion	oxidoreductase activity, oxidizing metal ions // oxidoreductase activity, oxidizing metal ions, oxygen as acceptor // oxidoreductase activity, acting on diphenols and related substances as donors, oxygen as acceptor // ferroxidase activity // copper ion binding
C_RS00720	c0153	gcd	quinoprotein glucose dehydrogenase	0.059213	-0.8719	0.00624445	-0.520769	b0124	gcd	-0.553	Not DE	Not DE	Sig DE	non-phosphorylated glucose catabolic process	protein binding // magnesium ion binding // ubiquinone binding // pyrroloquinoline quinone binding // quinoprotein glucose dehydrogenase activity
C_RS00725	c0154	hpt	hypoxanthine phosphoribosyltransferase	0.368952	0.255301	0.00631454	0.0962619	b0125	hpt	-0.112	Not DE	Not DE	Not DE	protein homotetramerization // IMP salvage // GMP salvage	guanosine tetraphosphate binding // identical protein binding // guanine phosphoribosyltransferase activity // magnesium ion binding // hypoxanthine phosphoribosyltransferase activity
C_RS00730	c0155	can	carbonate dehydratase	0.188343	0.434636	0.000356	0.528071	b0126	can	0.516	Not DE	Sig DE	Not DE	NA	protein binding // zinc ion binding // carbonate dehydratase activity
C_RS00735	c0156	yadG	ABC transporter ATP-binding protein	0.00590003	-0.851664	0.000911	-0.364013	b0127	yadG	-0.145	Not DE	Not DE	Not DE	response to X-ray	protein binding
C_RS00740	c0157	yadH	ABC transporter permease	0.000755	-0.887588	#VALUE!	#VALUE!	b0128	yadH	0.074	Not DE	Not DE	Not DE	transmembrane transport	NA
C_RS00745	c0158	yadI	PTS sugar transporter subunit IIA	0.800464	0.123276	#VALUE!	#VALUE!	b0129	yadI	0.258	Not DE	Not DE	Sig DE	NA	NA
C_RS00750	c0159	yadE	polysaccharide deacetylase family protein	0.00365591	0.784866	#VALUE!	#VALUE!	b0130	yadE	0.169	Not DE	Not DE	Not DE	NA	NA
C_RS00755	c0160	panD	aspartate 1-decarboxylase	0.0448516	0.696921	0.00108288	0.470927	b0131	panD	0.282	Not DE	Not DE	Not DE	alanine biosynthetic process // protein autoprocessing // pantothenate biosynthetic process	carboxy-lyase activity // lyase activity // aspartate 1-decarboxylase activity
C_RS00760	c0162	rpnC	Rpn family recombination-promoting nuclease/putative transposase	0.136008	1.01616	#VALUE!	#VALUE!	b0132	rpnC	0.042	Not DE	Not DE	Not DE	DNA recombination	NA
C_RS00775	c0165	panB	3-methyl-2-oxobutanoate hydroxymethyltransferase	0.62683	0.210777	0.00110541	0.238787	b0134	panB	0.203	Not DE	Not DE	Not DE	pantothenate biosynthetic process	metal ion binding // transferase activity // catalytic activity // identical protein binding // magnesium ion binding // 3-methyl-2-oxobutanoate hydroxymethyltransferase activity
C_RS00780	c0166	yadC	fimbrial-like adhesin	0.00039	1.05857	#VALUE!	#VALUE!	b0135	yadC	-0.177	Sig DE	Not DE	Not DE	cell adhesion // response to antibiotic // cellular response to DNA damage stimulus // cell adhesion involved in single-species biofilm formation	NA
C_RS00785	c0167	yadK	fimbrial protein	0.0017562	1.35755	#VALUE!	#VALUE!	b0136	yadK	0.079	Sig DE	Not DE	Not DE	cell adhesion // cell adhesion involved in single-species biofilm formation	NA
C_RS00790	c0168	yadL	fimbrial-like protein YadL	0.0298343	1.01032	#VALUE!	#VALUE!	b0137	yadL	-0.303	Not DE	Not DE	Not DE	NA	NA
C_RS00795	c0169	yadM	fimbrial protein	0.0127984	1.66531	#VALUE!	#VALUE!	b0138	yadM	0.067	Not DE	Not DE	Not DE	cell adhesion	NA
C_RS00800	c0170	htrE	outer membrane usher protein	0.100465	0.649497	#VALUE!	#VALUE!	b0139	htrE	-0.028	Not DE	Not DE	Not DE	cell adhesion	protein binding
C_RS00805	c0171	yadV	fimbrial chaperone	0.20666	0.726537	#VALUE!	#VALUE!	b0140	yadV	0.092	Not DE	Not DE	Not DE	cell adhesion	NA
C_RS00810	c0172	yadN	fimbrial protein	0.813742	-0.155058	#VALUE!	#VALUE!	b0141	yadN	0.207	Not DE	Not DE	Not DE	cell adhesion	NA
C_RS00815	c0175	folK	2-amino-4-hydroxy-6-hydroxymethyldihydropteridine diphosphokinase	0.54523	0.219528	0.558408	-0.0394883	b0142	folK	0.429	Not DE	Sig DE	Not DE	NA	magnesium ion binding // 2-amino-4-hydroxy-6-hydroxymethyldihydropteridine diphosphokinase activity
C_RS00820	c0176	pcnB	polynucleotide adenylyltransferase PcnB	0.940574	0.0409197	0.200323	-0.0335695	b0143	pcnB	0.259	Not DE	Not DE	Not DE	mRNA processing // mRNA polyadenylation // plasmid maintenance // RNA modification	RNA binding // polynucleotide adenylyltransferase activity
C_RS00825	c0177	gluQ	tRNA glutamyl-Q(34) synthetase GluQRS	0.378714	0.282077	0.350731	0.0758749	b0144	gluQ	-0.183	Not DE	Not DE	Sig DE	tRNA aminoacylation // tRNA modification // tRNA wobble base modification	metal ion binding // nucleotide binding // ligase activity // aminoacyl-tRNA ligase activity // zinc ion binding // ATP binding
C_RS00830	c0178	dksA	RNA polymerase-binding protein DksA	5.26e-07	-1.10153	0.0420928	-0.121863	b0145	dksA	-0.513	Sig DE	Not DE	Not DE	double-strand break repair	NA
C_RS00835	c0179	sfsA	DNA/RNA nuclease SfsA	0.742434	-0.249096	#VALUE!	#VALUE!	b0146	sfsA	0.241	Not DE	Not DE	Not DE	positive regulation of transcription, DNA-templated	protein binding // DNA binding
C_RS00840	c0180	thpR	RNA 2',3'-cyclic phosphodiesterase	0.891269	0.0502008	0.0301767	0.149259	b0147	thpR	0.573	Not DE	Sig DE	Not DE	NA	2',3'-cyclic-nucleotide 3'-phosphodiesterase activity // 2'-5'-RNA ligase activity
C_RS00845	c0181	hrpB	ATP-dependent helicase HrpB	0.917052	0.0389771	0.10679	0.107018	b0148	hrpB	-0.18	Not DE	Not DE	Not DE	NA	NA
C_RS00850	c0183	mrcB	bifunctional glycosyl transferase/transpeptidase	0.822391	-0.0844531	0.111994	-0.0800879	b0149	mrcB	0.116	Not DE	Not DE	Not DE	NA	NA
C_RS00855	c0185	fhuA	ferrichrome porin FhuA	0.285311	0.2827	0.127046	-0.150401	b0150	fhuA	1.22	Not DE	Sig DE	Sig DE	NA	protein binding // protein domain specific binding // iron ion binding // virion binding // toxic substance binding
C_RS00860	c0186	fhuC	Fe3+-hydroxamate ABC transporter ATP-binding protein FhuC	0.94878	0.0275031	0.331624	-0.0558912	b0151	fhuC	1.007	Not DE	Sig DE	Not DE	NA	transporter activity
C_RS00865	c0187	fhuD	Fe(3+)-hydroxamate ABC transporter substrate-binding protein FhuD	0.314696	0.294791	#VALUE!	#VALUE!	b0152	fhuD	0.216	Not DE	Not DE	Not DE	ferric-hydroxamate import into cell	protein binding
C_RS00870	c0188	fhuB	Fe(3+)-hydroxamate ABC transporter permease FhuB	0.754818	0.177028	#VALUE!	#VALUE!	b0153	fhuB	0.029	Not DE	Not DE	Not DE	ferric-hydroxamate import into cell	siderophore uptake transmembrane transporter activity // protein binding
C_RS00875	c0189	hemL	glutamate-1-semialdehyde 2,1-aminomutase	0.368952	-0.308187	0.0111972	-0.0394883	b0154	hemL	0.211	Not DE	Not DE	Not DE	tetrapyrrole biosynthetic process // porphyrin-containing compound biosynthetic process // protoporphyrinogen IX biosynthetic process	catalytic activity // transaminase activity // isomerase activity // protein homodimerization activity // protein binding // pyridoxal phosphate binding // glutamate-1-semialdehyde 2,1-aminomutase activity
C_RS00880	c0190	clcA	H(+)/Cl(-) exchange transporter ClcA	0.625051	-0.38956	0.12633	-0.234465	b0155	clcA	0.16	Not DE	Not DE	Not DE	transmembrane transport // ion transport // chloride transport // cellular stress response to acidic pH // proton transmembrane transport // chloride transmembrane transport	chloride transmembrane transporter activity // voltage-gated chloride channel activity // antiporter activity // chloride:proton antiporter activity // identical protein binding
C_RS00885	c0191	erpA	iron-sulfur cluster insertion protein ErpA	0.997173	0.00296079	0.745185	0.105678	b0156	erpA	0.262	Not DE	Not DE	Not DE	aerobic respiration // anaerobic respiration // iron-sulfur cluster assembly // protein maturation	2 iron, 2 sulfur cluster binding // 4 iron, 4 sulfur cluster binding
C_RS00890	c0193	yadS	TRIC cation channel family protein	0.50782	0.226214	#VALUE!	#VALUE!	b0157	yadS	-0.073	Not DE	Not DE	Not DE	NA	NA
C_RS00895	c0194	btuF	vitamin B12 ABC transporter substrate-binding protein BtuF	0.904059	-0.044636	0.000937	-0.384584	b0158	btuF	-0.228	Not DE	Not DE	Not DE	cobalamin transport	protein binding // cobalamin binding
C_RS00900	c0195	mtn	5'-methylthioadenosine/S-adenosylhomocysteine nucleosidase	0.368507	-0.28123	0.0298884	-0.046921	b0159	mtn	0.086	Not DE	Not DE	Not DE	toxic metabolite repair // purine deoxyribonucleoside catabolic process // S-adenosylmethionine cycle // nucleoside metabolic process // methionine biosynthetic process // cellular amino acid biosynthetic process // nucleoside catabolic process // L-methionine salvage from methylthioadenosine // L-methionine salvage from S-adenosylmethionine	identical protein binding // protein homodimerization activity // hydrolase activity // catalytic activity // methylthioadenosine nucleosidase activity // adenosylhomocysteine nucleosidase activity
C_RS00905	c0196	dgt	dGTPase	0.207722	-0.27136	0.0971152	0.0342157	b0160	dgt	0.198	Not DE	Not DE	Not DE	dGTP catabolic process // pyrimidine deoxyribonucleoside salvage // nucleobase-containing small molecule interconversion	triphosphoric monoester hydrolase activity // hydrolase activity // magnesium ion binding // identical protein binding // single-stranded DNA binding // cobalt ion binding // manganese ion binding // GTPase activity // dGTPase activity
C_RS00910	c0197	degP	serine endoprotease DegP	0.734754	0.0900746	0.00941986	0.409255	b0161	degP	0.488	Not DE	Not DE	Sig DE	protein folding // response to heat // chaperone-mediated protein folding // protein quality control for misfolded or incompletely synthesized proteins // response to oxidative stress // response to temperature stimulus // proteolysis	serine-type peptidase activity // peptidase activity // identical protein binding // protein binding // serine-type endopeptidase activity
C_RS00915	c0198	c0198	IS200/IS605 family transposase	0.372275	0.331086	#VALUE!	#VALUE!	NA	NA	NA	Not DE	Not present	Not present	NA	NA
C_RS00920	c0199	cdaR	DNA-binding transcriptional regulator CdaR	0.582644	0.264124	0.00336684	-0.171368	b0162	cdaR	0.197	Not DE	Not DE	Sig DE	positive regulation of transcription, DNA-templated	DNA-binding transcription factor activity
C_RS00925	c0200	yaeH	DUF3461 family protein	0.00713254	-0.645925	0.0019349	-0.129734	b0163	yaeH	-0.148	Not DE	Not DE	Not DE	NA	NA
C_RS00930	c0201	dapD	2,3,4,5-tetrahydropyridine-2,6-dicarboxylate N-succinyltransferase	0.0587594	0.568115	9.01e-05	0.651683	b0166	dapD	0.717	Not DE	Sig DE	Not DE	lysine biosynthetic process via diaminopimelate // cellular amino acid biosynthetic process // diaminopimelate biosynthetic process // lysine biosynthetic process	transferase activity, transferring acyl groups // transferase activity // 2,3,4,5-tetrahydropyridine-2,6-dicarboxylate N-succinyltransferase activity
C_RS00935	c0202	glnD	bifunctional uridylyltransferase/uridylyl-removing protein GlnD	0.928999	-0.0286838	0.238691	0.0186342	b0167	glnD	0.065	Not DE	Not DE	Not DE	nitrogen compound metabolic process // metabolic process // regulation of nitrogen utilization // cellular protein modification process	nucleotidyltransferase activity // hydrolase activity // transferase activity // catalytic activity // phosphoric diester hydrolase activity // protein binding // [protein-PII] uridylyltransferase activity
C_RS00940	c0203	map	type I methionyl aminopeptidase	0.496398	-0.200204	0.00116048	-0.176251	b0168	map	0.11	Not DE	Not DE	Not DE	protein initiator methionine removal // proteolysis	ribosome binding // metal ion binding // hydrolase activity // metalloexopeptidase activity // peptidase activity // aminopeptidase activity // ferrous iron binding // metalloaminopeptidase activity
C_RS00945	c0204	rpsB	30S ribosomal protein S2	2.78e-07	-1.09056	9.27e-05	-0.272297	b0169	rpsB	-0.496	Sig DE	Not DE	Not DE	NA	NA
C_RS00950	c0206	tsf	elongation factor Ts	0.000102	-1.27623	0.00317496	-0.161653	b0170	tsf	-0.23	Sig DE	Not DE	Not DE	translation // translational elongation	guanyl-nucleotide exchange factor activity // zinc ion binding // protein binding // translation elongation factor activity
C_RS00955	c0207	pyrH	UMP kinase	4.88e-06	-0.96524	0.00241496	0.258217	b0171	pyrH	-0.245	Not DE	Not DE	Not DE	nucleoside monophosphate phosphorylation // UDP biosynthetic process // 'de novo' CTP biosynthetic process // phosphorylation // metabolic process // pyrimidine nucleotide biosynthetic process	transferase activity // kinase activity // uridylate kinase activity // catalytic activity // identical protein binding // UMP kinase activity // nucleotide binding // ATP binding
C_RS00960	c0208	frr	ribosome recycling factor	9.64e-08	-1.07525	0.058247	-0.0439433	b0172	frr	-0.535	Sig DE	Sig DE	Not DE	translational termination // cytoplasmic translational termination // translation	protein binding // ribosomal large subunit binding
C_RS00970	c0211	uppS	(2E,6E)-farnesyl-diphosphate-specific ditrans,polycis-undecaprenyl-diphosphate synthase	0.119339	-0.950463	0.00638455	-0.239566	b0174	uppS	-0.849	Not DE	Sig DE	Not DE	cell wall organization // cell division // peptidoglycan biosynthetic process // regulation of cell shape // cell cycle // polyprenol biosynthetic process // Gram-negative-bacterium-type cell wall biogenesis	protein homodimerization activity // manganese ion binding // prenyltransferase activity // polyprenyltransferase activity // metal ion binding // transferase activity, transferring alkyl or aryl (other than methyl) groups // transferase activity // magnesium ion binding // di-trans,poly-cis-decaprenylcistransferase activity
C_RS00975	c0212	cdsA	phosphatidate cytidylyltransferase	0.130637	-0.887217	0.32069	0.243669	b0175	cdsA	-0.301	Not DE	Not DE	Not DE	CDP-diacylglycerol biosynthetic process	phosphatidate cytidylyltransferase activity
C_RS00980	c0213	rseP	sigma E protease regulator RseP	0.260787	-0.645452	0.0259559	-0.212568	b0176	rseP	-0.025	Not DE	Not DE	Not DE	response to stress	anti-sigma factor antagonist activity // antisigma factor binding // metalloendopeptidase activity
C_RS00985	c0214	bamA	outer membrane protein assembly factor BamA	0.109177	-0.530126	0.000818	-0.177882	b0177	bamA	0.322	Not DE	Not DE	Not DE	membrane assembly // cell adhesion // Gram-negative-bacterium-type cell outer membrane assembly // protein insertion into membrane	protein binding // unfolded protein binding
C_RS00990	c0215	skp	molecular chaperone Skp	0.00689298	-0.714053	0.0045673	-0.0985055	b0178	skp	0.103	Not DE	Not DE	Not DE	protein maturation by protein folding // protein folding // chaperone-mediated protein folding // protein insertion into membrane from inner side // Gram-negative-bacterium-type cell outer membrane assembly // protein stabilization	identical protein binding // unfolded protein binding // lipopolysaccharide binding // protein binding
C_RS00995	c0216	lpxD	UDP-3-O-(3-hydroxymyristoyl)glucosamine N-acyltransferase	0.603503	0.163024	0.832782	-0.018878	b0179	lpxD	0.485	Not DE	Sig DE	Not DE	lipid metabolic process // lipid A biosynthetic process	transferase activity // transferase activity, transferring acyl groups // transferase activity, transferring acyl groups other than amino-acyl groups // protein binding // UDP-3-O-(R-3-hydroxymyristoyl)-glucosamine N-acyltransferase activity // identical protein binding // N-acyltransferase activity
C_RS01000	c0217	fabZ	3-hydroxyacyl-ACP dehydratase FabZ	0.664096	-0.158937	0.0147099	-0.0954196	b0180	fabZ	0.091	Not DE	Not DE	Not DE	NA	NA
C_RS01005	c0218	lpxA	acyl-ACP--UDP-N-acetylglucosamine O-acyltransferase	0.211378	-0.39526	0.000374	-0.354759	b0181	lpxA	-0.094	Not DE	Not DE	Not DE	lipid metabolic process // lipid biosynthetic process // lipid A biosynthetic process	transferase activity, transferring acyl groups // transferase activity // identical protein binding // acyl-[acyl-carrier-protein]-UDP-N-acetylglucosamine O-acyltransferase activity
C_RS01010	c0219	lpxB	lipid-A-disaccharide synthase	0.918692	0.0404885	0.000848	-0.148801	b0182	lpxB	0.004	Not DE	Not DE	Not DE	lipid metabolic process // lipid A biosynthetic process	transferase activity // transferase activity, transferring glycosyl groups // identical protein binding // phospholipid binding // protein binding // lipid-A-disaccharide synthase activity
C_RS01015	c0220	rnhB	ribonuclease HII	0.645688	-0.145177	0.000168	-0.318326	b0183	rnhB	-0.098	Not DE	Not DE	Not DE	RNA catabolic process // RNA phosphodiester bond hydrolysis, endonucleolytic // nucleic acid phosphodiester bond hydrolysis // ribonucleotide excision repair	nucleic acid binding // RNA binding // hydrolase activity // metal ion binding // nuclease activity // endonuclease activity // manganese ion binding // RNA-DNA hybrid ribonuclease activity
C_RS01020	c0221	dnaE	DNA polymerase III subunit alpha	0.0490972	-0.528298	0.0106419	-0.152003	b0184	dnaE	-0.093	Not DE	Not DE	Not DE	DNA replication // nucleic acid phosphodiester bond hydrolysis // DNA biosynthetic process	nucleic acid binding // catalytic activity // 3'-5' exonuclease activity // transferase activity // nucleotidyltransferase activity // protein binding // DNA-directed DNA polymerase activity
C_RS01025	c0223	accA	acetyl-CoA carboxylase carboxyl transferase subunit alpha	0.00630158	-0.767537	0.0133444	-0.07552	b0185	accA	-0.017	Not DE	Not DE	Not DE	fatty acid metabolic process // lipid metabolic process // malonyl-CoA biosynthetic process // fatty acid biosynthetic process	acetyl-CoA carboxylase activity // ligase activity // transferase activity // ATP binding // nucleotide binding // carboxyl- or carbamoyltransferase activity // identical protein binding // protein binding
C_RS01030	c0224	ldcC	lysine decarboxylase LdcC	0.0222589	-1.16617	0.0072432	-0.444184	b0186	ldcC	-0.121	Not DE	Not DE	Sig DE	lysine catabolic process	identical protein binding // protein binding // lysine decarboxylase activity
C_RS01035	c0225	yaeR	VOC family protein	0.187203	-0.838603	#VALUE!	#VALUE!	b0187	yaeR	-0.046	Not DE	Not DE	Not DE	NA	NA
C_RS01040	c0226	tilS	tRNA lysidine(34) synthetase TilS	0.9204	-0.0589479	0.0217451	0.27262	b0188	tilS	-0.157	Not DE	Not DE	Not DE	tRNA processing // tRNA modification // tRNA wobble base lysidine biosynthesis	ligase activity, forming carbon-nitrogen bonds // ligase activity // ATP binding // nucleotide binding // identical protein binding // tRNA(Ile)-lysidine synthase activity
C_RS01045	c0227	rof	Rho-binding antiterminator	0.291715	-0.317829	#VALUE!	#VALUE!	b0189	rof	0.179	Not DE	Not DE	Not DE	transcription antitermination // regulation of DNA-templated transcription, termination	protein binding
C_RS01050	c0228	c0228	YaeP family protein	0.192111	-0.449898	#VALUE!	#VALUE!	b4406	yaeP	NA	Not DE	Not determined	Not DE	NA	NA
C_RS01055	c0229	yaeQ	YaeQ family protein	0.400951	-0.319088	0.00042	-0.486004	b0190	yaeQ	-0.006	Not DE	Not DE	Not DE	NA	NA
C_RS01060	c0230	arfB	aminoacyl-tRNA hydrolase	0.477462	-0.28424	#VALUE!	#VALUE!	b0191	arfB	0.557	Not DE	Not DE	Sig DE	rescue of stalled ribosome	ribosome binding // aminoacyl-tRNA hydrolase activity
C_RS01065	c0231	nlpE	envelope stress response activation lipoprotein NlpE	0.687722	-0.137021	0.087293	0.0703893	b0192	nlpE	0.182	Not DE	Not DE	Sig DE	stress response to copper ion // cellular response to cell envelope stress // regulation of cell-substrate adhesion	identical protein binding // protein binding
C_RS01080	c0234	yaeF	YaeF family permuted papain-like enzyme	0.00288476	0.737704	#VALUE!	#VALUE!	b0193	yaeF	0.449	Not DE	Not DE	Not DE	NA	NA
C_RS01085	c0235	proS	proline--tRNA ligase	0.540248	0.203345	0.0614865	0.0257376	b0194	proS	0.364	Not DE	Not DE	Not DE	prolyl-tRNA aminoacylation	Ala-tRNA(Pro) hydrolase activity // proline-tRNA ligase activity
C_RS01090	c0236	trmO	tRNA (N6-threonylcarbamoyladenosine(37)-N6)-methyltransferase TrmO	0.177036	-0.359018	0.0839434	-0.104697	b0195	trmO	-0.229	Not DE	Not DE	Not DE	tRNA methylation	tRNA binding // tRNA m6t6A37 methyltransferase activity
C_RS01095	c0237	rcsF	Rcs stress response system protein RcsF	0.141381	-0.379195	0.0928853	0.0676387	b0196	rcsF	-0.054	Not DE	Not DE	Not DE	intracellular signal transduction // positive regulation of phosphorelay signal transduction system // cellular response to cell envelope stress // signal transduction	protein binding
C_RS01100	c0238	metQ	methionine ABC transporter substrate-binding lipoprotein MetQ	0.00231014	-0.567786	0.000549	-0.675765	b0197	metQ	0.061	Not DE	Not DE	Not DE	D-methionine transport // methionine transport	protein binding
C_RS01105	c0239	metI	methionine ABC transporter permease MetI	0.733956	-0.0965744	0.505329	-0.077041	b0198	metI	0.374	Not DE	Not DE	Not DE	D-methionine transport // methionine transport	L-methionine transmembrane transporter activity // D-methionine transmembrane transporter activity // protein binding
C_RS01110	c0240	metN	methionine ABC transporter ATP-binding protein MetN	0.043767	-0.434808	0.00205449	0.115033	b0199	metN	0.36	Not DE	Not DE	Not DE	amino acid transport // transmembrane transport // amino acid transmembrane transport // methionine transport // D-methionine transport	nucleotide binding // ATPase-coupled amino acid transmembrane transporter activity // L-methionine transmembrane transporter activity // ATPase-coupled transmembrane transporter activity // protein binding // D-methionine transmembrane transporter activity // ATPase activity // ATP binding
C_RS01115	c0241	gmhB	D-glycero-beta-D-manno-heptose 1,7-bisphosphate 7-phosphatase	0.514697	-0.456568	0.224388	0.0607392	b0200	gmhB	0.109	Not DE	Not DE	Not DE	ADP-L-glycero-beta-D-manno-heptose biosynthetic process // dephosphorylation // lipopolysaccharide biosynthetic process // carbohydrate metabolic process // lipopolysaccharide core region biosynthetic process	metal ion binding // phosphatase activity // hydrolase activity // magnesium ion binding // zinc ion binding // D,D-heptose 1,7-bisphosphate phosphatase activity
C_RS01150	c0244	dkgB	2,5-didehydrogluconate reductase DkgB	0.829287	0.133251	#VALUE!	#VALUE!	b0207	dkgB	0.528	Not DE	Not DE	Not DE	methylglyoxal catabolic process	methylglyoxal reductase (NADPH-dependent, acetol producing) // aryl-alcohol dehydrogenase (NADP+) activity // aldo-keto reductase (NADP) activity
C_RS01155	c0245	yafC	LysR family transcriptional regulator	0.195446	-0.349771	0.000907	0.402722	b0208	yafC	0.432	Not DE	Not DE	Not DE	response to ionizing radiation	NA
C_RS01160	c0246	yafD	endonuclease/exonuclease/phosphatase family protein	0.225109	0.332803	#VALUE!	#VALUE!	b0209	yafD	0.268	Not DE	Not DE	Not DE	NA	NA
C_RS01165	c0247	yafE	class I SAM-dependent methyltransferase	0.000238	1.05905	#VALUE!	#VALUE!	b0210	yafE	-0.099	Sig DE	Not DE	Not DE	NA	NA
C_RS01170	c0248	mltD	murein transglycosylase D	0.136065	-0.581477	#VALUE!	#VALUE!	b0211	mltD	-0.827	Not DE	Sig DE	Not DE	cell division // positive regulation of oxidoreductase activity // cell wall organization // peptidoglycan metabolic process	lytic endotransglycosylase activity // lytic transglycosylase activity // lyase activity
C_RS01175	c0249	gloB	hydroxyacylglutathione hydrolase	0.16741	-0.398013	0.699253	-0.00433459	b0212	gloB	-0.089	Not DE	Not DE	Not DE	response to heat // methylglyoxal catabolic process to D-lactate via S-lactoyl-glutathione	hydrolase activity // metal ion binding // zinc ion binding // hydroxyacylglutathione hydrolase activity
C_RS01180	c0250	yafS	class I SAM-dependent methyltransferase	0.510537	-0.221558	0.0072432	0.248535	b0213	yafS	-0.184	Not DE	Not DE	Not DE	NA	NA
C_RS01185	c0251	rnhA	ribonuclease HI	0.55338	-0.21432	0.0329616	-0.104697	b0214	rnhA	-0.273	Not DE	Not DE	Not DE	NA	NA
C_RS01190	c0252	dnaQ	DNA polymerase III subunit epsilon	0.066278	0.572864	0.488595	0.00288251	b0215	dnaQ	0.085	Not DE	Not DE	Not DE	DNA replication proofreading	protein binding // exonuclease activity
C_RS01210	c0257	c0257	IS66 family insertion sequence element accessory protein TnpB	0.927443	-0.0712387	#VALUE!	#VALUE!	NA	NA	NA	Not DE	Not present	Not present	NA	NA
C_RS01220	c0261	c0261	IS110-like element ISEc45 family transposase	0.000396	0.991622	#VALUE!	#VALUE!	NA	NA	NA	Not DE	Not present	Not present	NA	NA
C_RS01265	c0268	c0268	ATP-binding protein	0.0282214	-0.972381	#VALUE!	#VALUE!	NA	NA	NA	Not DE	Not present	Not present	NA	NA
C_RS01270	c0269	c0269	toxin	0.695181	-0.272202	#VALUE!	#VALUE!	NA	NA	NA	Not DE	Not present	Not present	NA	NA
C_RS01275	c0270	c0270	type IV toxin-antitoxin system YeeU family antitoxin	0.04597	-0.867467	#VALUE!	#VALUE!	NA	NA	NA	Not DE	Not present	Not present	NA	NA
C_RS01280	c0271	c0271	hypothetical protein	0.560159	-0.249886	#VALUE!	#VALUE!	NA	NA	NA	Not DE	Not present	Not present	NA	NA
C_RS01285	c0272	c0272	DUF987 domain-containing protein	0.919486	0.150901	#VALUE!	#VALUE!	NA	NA	NA	Not DE	Not present	Not present	NA	NA
C_RS01290	c0273	c0273	RadC family protein	0.522124	-0.419477	#VALUE!	#VALUE!	NA	NA	NA	Not DE	Not present	Not present	NA	NA
C_RS01295	c0275	c0275	antirestriction protein	0.863712	-0.160567	#VALUE!	#VALUE!	NA	NA	NA	Not DE	Not present	Not present	NA	NA
C_RS01300	c0276	c0276	hypothetical protein	0.559501	-0.305976	#VALUE!	#VALUE!	NA	NA	NA	Not DE	Not present	Not present	NA	NA
C_RS01305	c0278	c0278	DUF945 domain-containing protein	0.822735	0.136946	#VALUE!	#VALUE!	NA	NA	NA	Not DE	Not present	Not present	NA	NA
C_RS01310	c0279	c0279	DUF905 family protein	0.643722	0.432806	#VALUE!	#VALUE!	NA	NA	NA	Not DE	Not present	Not present	NA	NA
C_RS01315	c0280	c0280	hypothetical protein	0.0474757	0.854883	#VALUE!	#VALUE!	NA	NA	NA	Not DE	Not present	Not present	NA	NA
C_RS01325	c0282	c0282	hypothetical protein	0.000549	1.56393	#VALUE!	#VALUE!	NA	NA	NA	Sig DE	Not present	Not present	NA	NA
C_RS01330	c0283	c0283	hypothetical protein	0.00351203	1.4406	0.000187	1.22897	b2637	yfjT	-0.002	Sig DE	Not DE	Not DE	NA	NA
C_RS01335	c0284	c0284	patatin-like phospholipase family protein	0.164694	0.616583	#VALUE!	#VALUE!	NA	NA	NA	Not DE	Not present	Not present	NA	NA
C_RS01340	c0285	c0285	chemotaxis protein	0.908268	0.0773625	#VALUE!	#VALUE!	NA	NA	NA	Not DE	Not present	Not present	NA	NA
C_RS01355	c0290	c0290	hypothetical protein	0.726019	-0.0956659	5.58e-05	-0.816037	NA	NA	NA	Not DE	Not present	Not present	NA	NA
C_RS01365	c0291	c0291	tyrosine-type recombinase/integrase	0.845875	-0.131147	#VALUE!	#VALUE!	NA	NA	NA	Not DE	Not present	Not present	NA	NA
C_RS01370	c0292	c0292	hypothetical protein	0.31386	0.539503	#VALUE!	#VALUE!	NA	NA	NA	Not DE	Not present	Not present	NA	NA
C_RS01380	c0294	c0294	TonB-dependent receptor	0.254892	0.441018	#VALUE!	#VALUE!	NA	NA	NA	Not DE	Not present	Not present	NA	NA
C_RS01385	c0295	c0295	ABC transporter substrate-binding protein	0.540276	0.253594	#VALUE!	#VALUE!	NA	NA	NA	Not DE	Not present	Not present	NA	NA
C_RS01390	c0296	c0296	iron ABC transporter permease	0.866829	0.10397	#VALUE!	#VALUE!	NA	NA	NA	Not DE	Not present	Not present	NA	NA
C_RS01395	c0297	c0297	ABC transporter ATP-binding protein	0.51538	0.254904	#VALUE!	#VALUE!	NA	NA	NA	Not DE	Not present	Not present	NA	NA
C_RS01400	NA	NA	hypothetical protein	5.38e-08	2.28823	#VALUE!	#VALUE!	NA	NA	NA	Sig DE	Not present	Not present	NA	NA
C_RS01415	c0305	c0305	hypothetical protein	0.72864	0.438472	#VALUE!	#VALUE!	NA	NA	NA	Not DE	Not present	Not present	NA	NA
C_RS01420	c0306	c0306	AlpA family transcriptional regulator	0.945113	-0.231839	#VALUE!	#VALUE!	NA	NA	NA	Not DE	Not present	Not present	NA	NA
C_RS01425	c0307	c0307	hypothetical protein	1.56e-06	1.7555	#VALUE!	#VALUE!	b0279	yagM	0.262	Sig DE	Not DE	Not DE	NA	NA
C_RS01430	c0308	c0308	hemolysin activation protein	0.249548	0.903094	#VALUE!	#VALUE!	NA	NA	NA	Not DE	Not present	Not present	NA	NA
C_RS01435	c0309	c0309	inovirus-type Gp2 protein	0.828584	-0.114031	#VALUE!	#VALUE!	NA	NA	NA	Not DE	Not present	Not present	NA	NA
C_RS01440	c0310	c0310	hypothetical protein	0.923779	0.147485	#VALUE!	#VALUE!	NA	NA	NA	Not DE	Not present	Not present	NA	NA
C_RS01445	c0311	c0311	hypothetical protein	0.0567848	0.935707	#VALUE!	#VALUE!	NA	NA	NA	Not DE	Not present	Not present	NA	NA
C_RS01450	c0313	c0313	inovirus-type Gp2 protein	0.00301123	1.03476	#VALUE!	#VALUE!	NA	NA	NA	Sig DE	Not present	Not present	NA	NA
C_RS01460	c0317	c0317	AlpA family transcriptional regulator	0.94257	0.122199	#VALUE!	#VALUE!	NA	NA	NA	Not DE	Not present	Not present	NA	NA
C_RS01465	c0318	c0318	RpiB/LacA/LacB family sugar-phosphate isomerase	0.608885	-0.275837	0.0869864	0.0538064	NA	NA	NA	Not DE	Not present	Not present	NA	NA
C_RS01470	c0319	c0319	oligogalacturonate lyase	0.0816374	0.776829	0.0238238	0.185232	NA	NA	NA	Not DE	Not present	Not present	NA	NA
C_RS01475	c0321	c0321	gluconate 5-dehydrogenase	0.547206	0.409324	0.087293	0.141433	NA	NA	NA	Not DE	Not present	Not present	NA	NA
C_RS01480	NA	NA	cupin domain-containing protein	0.362613	0.454963	#VALUE!	#VALUE!	NA	NA	NA	Not DE	Not present	Not present	NA	NA
C_RS01485	c0322	c0322	MFS transporter	0.462096	0.598619	#VALUE!	#VALUE!	NA	NA	NA	Not DE	Not present	Not present	NA	NA
C_RS01490	c0323	c0323	exopolygalacturonate lyase	0.0048227	1.14555	#VALUE!	#VALUE!	NA	NA	NA	Sig DE	Not present	Not present	NA	NA
C_RS01495	c0325	c0325	hypothetical protein	6.06e-05	2.7977	#VALUE!	#VALUE!	NA	NA	NA	Sig DE	Not present	Not present	NA	NA
C_RS01500	c0326	c0326	CPBP family intramembrane metalloprotease	2.04e-07	4.42555	#VALUE!	#VALUE!	NA	NA	NA	Sig DE	Not present	Not present	NA	NA
C_RS01505	c0327	c0327	hypothetical protein	0.00168896	1.73436	0.00437778	0.41792	NA	NA	NA	Sig DE	Not present	Not present	NA	NA
C_RS01525	c0330	c0330	DeoR family transcriptional regulator	0.51206	0.253724	#VALUE!	#VALUE!	NA	NA	NA	Not DE	Not present	Not present	NA	NA
C_RS01530	c0331	c0331	ribokinase	0.308396	0.716384	0.0147415	0.077243	NA	NA	NA	Not DE	Not present	Not present	NA	NA
C_RS01535	c0332	c0332	L-fucose:H+ symporter permease	0.133515	0.496232	#VALUE!	#VALUE!	NA	NA	NA	Not DE	Not present	Not present	NA	transporter activity
C_RS01540	c0333	c0333	aldose 1-epimerase family protein	0.000242	0.937266	0.00116735	-0.579922	NA	NA	NA	Not DE	Not present	Not present	NA	NA
C_RS01545	NA	NA	transposase	0.00513261	1.06169	#VALUE!	#VALUE!	NA	NA	NA	Sig DE	Not present	Not present	NA	NA
C_RS01550	c0334	c0334	PTS ascorbate transporter subunit IIC	0.00861035	-0.605725	#VALUE!	#VALUE!	NA	NA	NA	Not DE	Not present	Not present	NA	NA
C_RS01555	c0335	c0335	PTS sugar transporter subunit IIB	1.68e-08	-1.69581	2.99e-05	-0.732165	NA	NA	NA	Sig DE	Not present	Not present	NA	NA
C_RS01560	c0336	c0336	PTS sugar transporter subunit IIA	5.25e-08	-1.54696	#VALUE!	#VALUE!	b4302	sgcA	0.213	Sig DE	Not DE	Not DE	NA	transporter activity
C_RS01565	c0337	c0337	LacI family DNA-binding transcriptional regulator	0.396551	0.252796	0.0420151	0.327687	NA	NA	NA	Not DE	Not present	Not present	NA	NA
C_RS01570	c0340	c0340	hypothetical protein	0.0273125	0.734168	#VALUE!	#VALUE!	NA	NA	NA	Not DE	Not present	Not present	NA	NA
C_RS01580	c0345	c0345	contact-dependent inhibition effector tRNA nuclease	0.640531	0.163032	#VALUE!	#VALUE!	NA	NA	NA	Not DE	Not present	Not present	NA	NA
C_RS01585	NA	NA	hypothetical protein	0.137903	2.06848	#VALUE!	#VALUE!	NA	NA	NA	Not DE	Not present	Not present	NA	NA
C_RS01595	NA	NA	hypothetical protein	0.0185057	3.1092	#VALUE!	#VALUE!	NA	NA	NA	Not DE	Not present	Not present	NA	NA
C_RS01605	c0348	c0348	hypothetical protein	0.324628	0.44481	#VALUE!	#VALUE!	NA	NA	NA	Not DE	Not present	Not present	NA	NA
C_RS01620	c0350	c0350	serine protease autotransporter toxin Pic	0.0294218	0.69877	0.00235875	0.422233	NA	NA	NA	Not DE	Not present	Not present	pathogenesis // proteolysis	hydrolase activity // serine-type peptidase activity // peptidase activity // serine-type endopeptidase activity // endopeptidase activity
C_RS01650	c0360	c0360	TolC family protein	0.00175069	1.02436	#VALUE!	#VALUE!	NA	NA	NA	Sig DE	Not present	Not present	NA	NA
C_RS01655	c0361	c0361	type I secretion system permease/ATPase	0.108425	0.570948	#VALUE!	#VALUE!	NA	NA	NA	Not DE	Not present	Not present	NA	NA
C_RS01660	c0362	c0362	HlyD family type I secretion periplasmic adaptor subunit	0.808266	0.21962	#VALUE!	#VALUE!	NA	C0362	NA	Not DE	Not present	Not present	NA	NA
C_RS01665	c0363	c0363	hypothetical protein	0.913419	-0.0861035	0.426863	0.171207	NA	NA	NA	Not DE	Not present	Not present	NA	NA
C_RS01670	c0364	c0364	sigma-70 region 4 domain-containing protein	0.0305777	2.20191	#VALUE!	#VALUE!	NA	NA	NA	Not DE	Not present	Not present	NA	NA
C_RS01675	c0365	c0365	helix-turn-helix transcriptional regulator	0.00140258	2.65138	#VALUE!	#VALUE!	NA	NA	NA	Sig DE	Not present	Not present	NA	NA
C_RS01695	c0369	yafV	2-oxoglutaramate amidase	0.0719009	-0.523471	0.00106595	-0.395929	b0219	yafV	0.169	Not DE	Not DE	Not DE	NA	2-oxoglutaramate amidase activity // omega-amidase activity
C_RS01700	c0370	ivy	C-lysozyme inhibitor	0.160421	-0.705331	0.000342	0.707525	b0220	ivy	1.042	Not DE	Sig DE	Not DE	chaperone-mediated protein folding // regulation of catalytic activity	protein homodimerization activity // lysozyme inhibitor activity
C_RS01705	c0371	fadE	acyl-CoA dehydrogenase FadE	0.00359041	0.751682	0.0606805	0.546956	b0221	fadE	0.147	Not DE	Not DE	Not DE	fatty acid catabolic process // fatty acid beta-oxidation using acyl-CoA dehydrogenase	acyl-CoA dehydrogenase activity
C_RS01710	c0372	gmhA	D-sedoheptulose 7-phosphate isomerase	0.902095	-0.0459554	0.0643533	0.0731347	b0222	gmhA	0.682	Not DE	Not DE	Not DE	NA	NA
C_RS01715	c0373	yafJ	class II glutamine amidotransferase	0.00957101	0.698266	0.0840268	0.415759	b0223	yafJ	0.131	Not DE	Not DE	Not DE	NA	NA
C_RS01720	c0374	yafK	murein L,D-transpeptidase	0.0118944	0.88329	0.00103135	0.345964	b0224	ldtF	-0.21	Not DE	Not DE	Not DE	NA	NA
C_RS01725	c0376	yafL	C40 family peptidase	0.000968	1.62259	#VALUE!	#VALUE!	b0227	yafL	0.266	Sig DE	Not DE	Sig DE	NA	NA
C_RS01730	c0377	fhiA	flagellar type III secretion system protein FlhA	0.797466	-0.189038	#VALUE!	#VALUE!	b0229	lfhA	-0.112	Not DE	Not DE	Not DE	NA	NA
C_RS01735	c0378	mbhA	putative lateral flagellar export/assembly protein LafU	0.100465	1.32896	#VALUE!	#VALUE!	b0230	lafU	-0.052	Not DE	Not DE	Not DE	NA	NA
C_RS01740	c0379	dinB	DNA polymerase IV	0.52025	0.410755	#VALUE!	#VALUE!	b0231	dinB	0.304	Not DE	Not DE	Not DE	DNA replication // DNA repair // DNA-dependent DNA replication // DNA biosynthetic process // error-free translesion synthesis // error-prone translesion synthesis // DNA synthesis involved in DNA repair // cellular response to DNA damage stimulus // SOS response	damaged DNA binding // metal ion binding // transferase activity // nucleotidyltransferase activity // DNA binding // magnesium ion binding // protein binding // DNA-directed DNA polymerase activity
C_RS01745	c0380	yafP	GNAT family N-acetyltransferase	0.0952713	1.02506	#VALUE!	#VALUE!	b0234	yafP	0.226	Not DE	Not DE	Not DE	NA	NA
C_RS01750	c0381	c0381	RNA ligase RtcB family protein	0.991299	0.008541	#VALUE!	#VALUE!	NA	NA	NA	Not DE	Not present	Not present	NA	NA
C_RS01755	c0382	prfH	peptide chain release factor H	0.849758	0.0852209	#VALUE!	#VALUE!	b0236	prfH	0.356	Not DE	Not DE	Not DE	NA	NA
C_RS01760	c0383	pepD	cytosol nonspecific dipeptidase	0.00104184	-0.750977	0.000791	-0.21424	b0237	pepD	-0.42	Not DE	Sig DE	Not DE	peptide catabolic process	protein binding // protein homodimerization activity // metallodipeptidase activity // zinc ion binding // dipeptidase activity
C_RS01765	c0384	gpt	xanthine phosphoribosyltransferase	0.452688	-0.229902	0.0687283	0.0840643	b0238	gpt	-0.35	Not DE	Not DE	Not DE	nucleoside metabolic process // purine ribonucleoside salvage // protein homotetramerization // GMP salvage // IMP salvage // XMP salvage	transferase activity // metal ion binding // transferase activity, transferring glycosyl groups // guanosine tetraphosphate binding // magnesium ion binding // identical protein binding // xanthine phosphoribosyltransferase activity // hypoxanthine phosphoribosyltransferase activity
C_RS01770	c0386	frsA	esterase FrsA	0.214746	0.296407	0.000191	0.289244	b0239	frsA	0.347	Not DE	Not DE	Not DE	regulation of carbohydrate catabolic process	hydrolase activity, acting on ester bonds // methyl indole-3-acetate esterase activity // carboxylic ester hydrolase activity // protein binding // hydrolase activity
C_RS01775	c0387	crl	sigma factor-binding protein Crl	0.0183871	-0.645482	0.000225	-0.632629	b0240	crl	-0.492	Not DE	Sig DE	Sig DE	positive regulation of transcription, DNA-templated // regulation of transcription, DNA-templated // transcription, DNA-templated	NA
C_RS01780	c0388	phoE	phosphoporin PhoE	1.43e-07	1.87157	0.000313	-0.32916	b0241	phoE	-0.325	Sig DE	Not DE	Sig DE	NA	NA
C_RS01785	c0389	proB	glutamate 5-kinase	0.315555	0.231199	0.000184	0.582074	b0242	proB	0.813	Not DE	Sig DE	Not DE	L-proline biosynthetic process // proline biosynthetic process	protein homodimerization activity // proline binding // identical protein binding // magnesium ion binding // glutamate 5-kinase activity
C_RS01790	c0390	proA	glutamate-5-semialdehyde dehydrogenase	0.0434736	0.365293	0.000129	0.415759	b0243	proA	0.752	Not DE	Sig DE	Not DE	oxidation-reduction process // cellular amino acid biosynthetic process // L-proline biosynthetic process // proline biosynthetic process	NADP binding // oxidoreductase activity, acting on the aldehyde or oxo group of donors, NAD or NADP as acceptor // oxidoreductase activity // protein binding // identical protein binding // glutamate-5-semialdehyde dehydrogenase activity
C_RS01800	c0391	c0391	DUF4102 domain-containing protein	0.248294	0.697166	#VALUE!	#VALUE!	NA	NA	NA	Not DE	Not present	Not present	NA	NA
C_RS01805	c0392	c0392	MarR family transcriptional regulator	0.130204	2.00156	#VALUE!	#VALUE!	NA	NA	NA	Not DE	Not present	Not present	NA	NA
C_RS01810	c0393	c0393	vacuolating autotransporter toxin Vat	0.496398	0.144512	#VALUE!	#VALUE!	NA	NA	NA	Not DE	Not present	Not present	NA	NA
C_RS01830	c0399	yagU	YagU family protein	6.99e-05	0.974815	0.0294384	0.291604	b0287	yagU	-0.105	Not DE	Not DE	Not DE	response to acidic pH	NA
C_RS01835	NA	NA	YkgJ family cysteine cluster protein	0.72354	-0.171699	#VALUE!	#VALUE!	NA	NA	NA	Not DE	Not present	Not present	NA	NA
C_RS01840	c0400	yagV	fimbrial chaperone EcpE	3.54e-19	-2.79193	#VALUE!	#VALUE!	b0289	ecpE	0.051	Sig DE	Not DE	Not DE	NA	NA
C_RS01845	c0401	yagW	fimbrial adhesin EcpD	1.01e-33	-2.82134	0.00129409	-1.12973	b0290	ecpD	-0.051	Sig DE	Not DE	Not DE	NA	NA
C_RS01850	c0402	yagX	fimbrial usher EcpC	1.56e-31	-3.1493	0.0211108	-0.186065	b0291	ecpC	0.292	Sig DE	Not DE	Not DE	NA	NA
C_RS01855	c0403	yagY	fimbrial chaperone EcpB	4.9e-39	-4.06642	#VALUE!	#VALUE!	b0292	ecpB	0.316	Sig DE	Not DE	Not DE	NA	NA
C_RS01860	c0404	ecpA	common pilus major fimbrillin subunit EcpA	4.27e-63	-4.77746	0.000528	-2.58208	b0293	ecpA	0.087	Sig DE	Not DE	Not DE	NA	NA
C_RS01865	c0405	ecpR	ECP biosynthesis operon DNA-binding transcriptional regulator EcpR	1.09e-34	-3.07256	0.000362	-0.96016	b0294	ecpR	0.7	Sig DE	Sig DE	Not DE	regulation of transcription, DNA-templated // regulation of bacterial-type flagellum-dependent cell motility	DNA binding
C_RS01870	c0406	ykgO	50S ribosomal protein L36	0.452271	0.908288	#VALUE!	#VALUE!	b4506	ykgO	NA	Not DE	Not determined	Not DE	NA	NA
C_RS01875	c0407	ykgM	type B 50S ribosomal protein L31	0.322239	0.772819	#VALUE!	#VALUE!	b0296	ykgM	0.448	Not DE	Not DE	Not DE	cellular response to zinc ion starvation	NA
C_RS01880	NA	NA	hypothetical protein	0.0676457	3.36862	#VALUE!	#VALUE!	NA	NA	NA	Not DE	Not present	Not present	NA	NA
C_RS01890	c0410	c0410	alpha/beta hydrolase	0.812886	0.165613	9.27e-05	0.756169	NA	NA	NA	Not DE	Not present	Not present	NA	NA
C_RS01895	c0411	c0411	LysR family transcriptional regulator	0.514847	0.240909	0.0406742	0.265437	NA	NA	NA	Not DE	Not present	Not present	NA	NA
C_RS01900	c0412	c0412	LysR family transcriptional regulator	0.57928	0.293773	0.000302	0.7433	NA	NA	NA	Not DE	Not present	Not present	NA	NA
C_RS01905	c0413	c0413	aldo/keto reductase	0.00266622	0.848894	0.000499	0.658097	NA	NA	NA	Not DE	Not present	Not present	NA	NA
C_RS01910	c0414	c0414	aldo/keto reductase	0.295377	0.369457	0.000708	0.710173	NA	NA	NA	Not DE	Not present	Not present	NA	NA
C_RS01915	c0415	eaeH	intimin-like adhesin FdeC	0.819277	-0.166537	#VALUE!	#VALUE!	b0297	eaeH	0.649	Not DE	Sig DE	Not DE	NA	NA
C_RS01920	c0416	ykgA	helix-turn-helix domain-containing protein	1.44e-06	-1.39252	#VALUE!	#VALUE!	b0300	ykgA	0.579	Sig DE	Not DE	Not DE	NA	NA
C_RS01925	c0417	c0417	aldo/keto reductase	0.644595	-0.192057	0.131958	-0.0203404	NA	NA	NA	Not DE	Not present	Not present	NA	NA
C_RS01930	c0418	rclC	reactive chlorine species resistance protein RclC	5.96e-05	1.6983	#VALUE!	#VALUE!	b0301	rclC	-0.018	Sig DE	Not DE	Not DE	response to hypochlorite	NA
C_RS01935	c0419	rclB	DUF1471 domain-containing protein	0.060275	2.38219	#VALUE!	#VALUE!	b0303	rclB	0.069	Not DE	Not DE	Not DE	response to hypochlorite	NA
C_RS01940	c0420	rclA	pyridine nucleotide-disulfide oxidoreductase	0.560622	-0.438575	0.00131844	0.437228	b0304	rclA	0.084	Not DE	Not DE	Sig DE	response to hypochlorite	cupric reductase activity // protein homodimerization activity // oxidoreductase activity, acting on NAD(P)H // flavin adenine dinucleotide binding
C_RS01945	c0421	ykgD	DNA-binding transcriptional regulator RclR	0.951397	0.0340354	#VALUE!	#VALUE!	b0305	rclR	0.121	Not DE	Not DE	Not DE	NA	NA
C_RS01950	c0422	ykgE	(Fe-S)-binding protein	0.831069	-0.171162	#VALUE!	#VALUE!	b0306	ykgE	0.189	Not DE	Not DE	Sig DE	NA	L-lactate dehydrogenase activity
C_RS01955	c0423	ykgF	iron-sulfur cluster-binding protein	0.994596	0.00574693	0.000733	0.555816	b0307	ykgF	0.012	Not DE	Not DE	Not DE	NA	NA
C_RS01960	c0424	ykgG	lactate utilization protein C	0.829435	0.258972	0.00186415	0.552869	b0308	ykgG	-0.083	Not DE	Not DE	Not DE	NA	NA
C_RS01970	c0425	ykgH	membrane protein	0.0111264	2.56629	#VALUE!	#VALUE!	b0310	ykgH	-0.051	Not DE	Not DE	Not DE	NA	NA
C_RS01980	c0427	c0427	protein HyxA	0.130649	1.05755	#VALUE!	#VALUE!	NA	NA	NA	Not DE	Not present	Not present	NA	NA
C_RS01985	c0428	c0428	LuxR family transcriptional regulator HyxR	0.717006	0.351983	#VALUE!	#VALUE!	NA	NA	NA	Not DE	Not present	Not present	NA	NA
C_RS01990	c0430	c0430	tyrosine-type DNA invertase IpbA	0.0428047	1.24269	#VALUE!	#VALUE!	NA	NA	NA	Not DE	Not present	Not present	NA	NA
C_RS02000	c0431	betA	choline dehydrogenase	5.45e-22	2.51306	#VALUE!	#VALUE!	b0311	betA	-0.022	Sig DE	Not DE	Not DE	glycine betaine biosynthetic process from choline // response to osmotic stress	choline dehydrogenase activity
C_RS02005	c0432	betB	betaine-aldehyde dehydrogenase	2.46e-26	2.53146	9.33e-05	1.06626	b0312	betB	0.203	Sig DE	Not DE	Not DE	protein homotetramerization // response to X-ray // glycine betaine biosynthetic process from choline // response to osmotic stress	identical protein binding // betaine-aldehyde dehydrogenase activity
C_RS02010	c0433	betI	transcriptional regulator BetI	3.11e-30	2.80727	#VALUE!	#VALUE!	b0313	betI	0.466	Sig DE	Not DE	Not DE	negative regulation of transcription, DNA-templated // response to osmotic stress	DNA binding
C_RS02015	c0434	betT	choline BCCT transporter BetT	6.9e-38	2.25054	0.0211108	0.57628	b0314	betT	-0.076	Sig DE	Not DE	Not DE	choline transport // cellular response to DNA damage stimulus	choline transmembrane transporter activity
C_RS02025	c0435	pdeL	DNA-binding transcriptional activator/c-di-GMP phosphodiesterase PdeL	5.53e-13	2.75009	0.000152	1.71414	b0315	pdeL	0.01	Sig DE	Not DE	Not DE	positive regulation of transcription, DNA-templated	bacterial-type RNA polymerase transcription regulatory region sequence-specific DNA binding // protein homodimerization activity // cyclic-guanylate-specific phosphodiesterase activity
C_RS02030	c0436	yahB	LysR family transcriptional regulator	1.96e-05	1.36538	#VALUE!	#VALUE!	b0316	yahB	0.145	Sig DE	Not DE	Sig DE	NA	NA
C_RS02035	c0437	yahC	DUF1097 domain-containing protein	0.405063	1.28199	#VALUE!	#VALUE!	b0317	yahC	-0.017	Not DE	Not DE	Not DE	NA	NA
C_RS02040	c0439	yahD	ankyrin repeat domain-containing protein	0.355588	-0.983925	#VALUE!	#VALUE!	b0318	yahD	0.275	Not DE	Not DE	Not DE	NA	NA
C_RS02045	c0440	yahE	DUF2877 domain-containing protein	0.343466	-0.824961	#VALUE!	#VALUE!	b0319	yahE	0.261	Not DE	Not DE	Not DE	NA	NA
C_RS02050	c0441	c0441	acyl-CoA synthetase FdrA	0.851988	-0.107709	#VALUE!	#VALUE!	b0320	yahF	0.025	Not DE	Not DE	Not DE	NA	NA
C_RS02065	c0444	c0444	carbamate kinase family protein	0.939277	-0.0529233	#VALUE!	#VALUE!	b0323	yahI	0.067	Not DE	Not DE	Not DE	NA	NA
C_RS02070	c0445	yahJ	amidohydrolase family protein	0.448753	-0.281945	#VALUE!	#VALUE!	b0324	yahJ	0.203	Not DE	Not DE	Not DE	NA	NA
C_RS02075	c0447	yahK	NADPH-dependent aldehyde reductase YahK	0.00104934	-0.9908	0.32672	-0.0785637	b0325	yahK	0.131	Not DE	Not DE	Sig DE	NA	alcohol dehydrogenase (NADP+) activity
C_RS02085	c0448	yahN	LysE family transporter	0.125254	0.687731	#VALUE!	#VALUE!	b0328	yahN	0.246	Not DE	Not DE	Sig DE	NA	NA
C_RS02090	c0449	yahO	DUF1471 domain-containing protein	0.0374596	-0.768387	0.446329	0.227741	b0329	yahO	0.001	Not DE	Not DE	Sig DE	NA	NA
C_RS02095	c0450	prpR	propionate catabolism operon regulatory protein PrpR	0.527438	-0.261591	#VALUE!	#VALUE!	b0330	prpR	-0.282	Not DE	Not DE	Sig DE	response to radiation // negative regulation of transcription, DNA-templated // positive regulation of transcription, DNA-templated	DNA-binding transcription factor activity
C_RS02100	c0451	prpB	methylisocitrate lyase	1.33e-40	-3.91806	0.000822	-1.2969	b0331	prpB	0.178	Sig DE	Not DE	Sig DE	propionate catabolic process, 2-methylcitrate cycle	magnesium ion binding // methylisocitrate lyase activity
C_RS02105	c0452	prpC	2-methylcitrate synthase	2.78e-20	-3.72484	0.0005	-1.4344	b0333	prpC	-0.074	Sig DE	Not DE	Not DE	propionate metabolic process, methylcitrate cycle	protein homodimerization activity // citrate (Si)-synthase activity // 2-methylcitrate synthase activity
C_RS02110	c0453	prpD	2-methylcitrate dehydratase	4.3e-20	-3.3246	0.000468	-1.38082	b0334	prpD	0.021	Sig DE	Not DE	Sig DE	propionate metabolic process, methylcitrate cycle	2 iron, 2 sulfur cluster binding // 2-methylcitrate dehydratase activity
C_RS02115	c0454	prpE	propionate--CoA ligase	1.34e-20	-3.53537	#VALUE!	#VALUE!	b0335	prpE	0.3	Sig DE	Not DE	Sig DE	NA	propionate-CoA ligase activity
C_RS02120	c0455	codB	cytosine permease	0.374999	-0.708369	0.13153	0.163499	b0336	codB	-0.194	Not DE	Not DE	Not DE	proton transmembrane transport // transmembrane transport // cytosine transport // cytosine metabolic process	transmembrane transporter activity // cytosine transmembrane transporter activity // solute:proton symporter activity
C_RS02125	c0456	codA	cytosine/isoguanine deaminase	0.220272	-0.622535	0.000508	0.149259	b0337	codA	0.002	Not DE	Not DE	Not DE	cytosine catabolic process	identical protein binding // isoguanine deaminase activity // zinc ion binding // ferrous iron binding // cytosine deaminase activity
C_RS02130	c0457	lacA	galactoside O-acetyltransferase	0.0879383	0.870157	#VALUE!	#VALUE!	b0342	lacA	0.68	Not DE	Sig DE	Not DE	NA	identical protein binding // galactoside O-acetyltransferase activity
C_RS02135	c0458	lacY	lactose permease	0.011586	0.988257	#VALUE!	#VALUE!	b0343	lacY	1.013	Not DE	Sig DE	Not DE	lactose transport // carbohydrate transport	protein binding // lactose binding // lactose:proton symporter activity // carbohydrate:proton symporter activity
C_RS02140	c0459	lacZ	beta-galactosidase	0.937464	-0.044628	#VALUE!	#VALUE!	b0344	lacZ	1.321	Not DE	Sig DE	Not DE	carbohydrate metabolic process // metabolic process // lactose catabolic process	catalytic activity // hydrolase activity, hydrolyzing O-glycosyl compounds // carbohydrate binding // hydrolase activity // metal ion binding // hydrolase activity, acting on glycosyl bonds // identical protein binding // alkali metal ion binding // magnesium ion binding // beta-galactosidase activity
C_RS02150	c0462	yaiL	DUF2058 domain-containing protein	0.908204	0.0534533	0.894048	-0.0985055	b0354	yaiL	0.404	Not DE	Not DE	Not DE	NA	NA
C_RS02155	c0464	frmB	S-formylglutathione hydrolase	0.924318	-0.0430382	0.0777267	0.137504	b0355	frmB	0.09	Not DE	Not DE	Not DE	formaldehyde catabolic process // formaldehyde metabolic process	hydrolase activity // carboxylic ester hydrolase activity // S-formylglutathione hydrolase activity
C_RS02160	c0465	frmA	S-(hydroxymethyl)glutathione dehydrogenase	0.000776	-1.38795	0.127046	-0.0588937	b0356	frmA	0.264	Sig DE	Not DE	Not DE	oxidation-reduction process // ethanol oxidation // formaldehyde catabolic process	S-(hydroxymethyl)glutathione dehydrogenase NADP activity // S-(hydroxymethyl)glutathione dehydrogenase NAD activity // metal ion binding // oxidoreductase activity // alcohol dehydrogenase (NAD+) activity // identical protein binding // alcohol dehydrogenase activity, zinc-dependent // S-(hydroxymethyl)glutathione dehydrogenase activity // zinc ion binding
C_RS02165	c0466	frmR	formaldehyde-responsive transcriptional repressor FrmR	9.84e-07	-1.3802	0.21748	0.0813396	b0357	frmR	-0.171	Sig DE	Not DE	Sig DE	negative regulation of transcription, DNA-templated	NA
C_RS02170	c0467	c0467	YaiO family outer membrane beta-barrel protein	0.861003	0.113012	#VALUE!	#VALUE!	b0358	yaiO	0.278	Not DE	Not DE	Not DE	NA	NA
C_RS02175	c0468	c0468	acetyltransferase	0.0223213	1.61018	#VALUE!	#VALUE!	NA	NA	NA	Not DE	Not present	Not present	NA	NA
C_RS02180	c0469	c0469	glycosyltransferase family 2 protein	0.0623756	0.895793	#VALUE!	#VALUE!	b0363	yaiP	0.213	Not DE	Not DE	Not DE	NA	NA
C_RS02185	c0470	c0470	PIG-L family deacetylase	0.00251048	2.88582	#VALUE!	#VALUE!	b0364	yaiS	0.459	Sig DE	Not DE	Not DE	NA	NA
C_RS02190	c0472	tauA	taurine ABC transporter substrate-binding protein	0.490467	0.555034	#VALUE!	#VALUE!	b0365	tauA	0.407	Not DE	Not DE	Not DE	cellular response to sulfate starvation // taurine transport	NA
C_RS02195	c0473	tauB	taurine ABC transporter ATP-binding subunit	0.864923	0.0946416	#VALUE!	#VALUE!	b0366	tauB	0.268	Not DE	Not DE	Not DE	cellular response to sulfur starvation // taurine transport	ATPase activity // ATP binding // nucleotide binding // ATPase-coupled taurine transporter activity // taurine transmembrane transporter activity
C_RS02200	c0475	tauC	taurine ABC transporter permease TauC	0.775909	0.177603	#VALUE!	#VALUE!	b0367	tauC	0.243	Not DE	Not DE	Not DE	taurine transport // cellular response to sulfur starvation	taurine transmembrane transporter activity
C_RS02205	c0476	tauD	taurine dioxygenase	0.799677	0.120631	#VALUE!	#VALUE!	b0368	tauD	-0.262	Not DE	Not DE	Not DE	protein homotetramerization // sulfur compound metabolic process	identical protein binding // ferrous iron binding // taurine dioxygenase activity
C_RS02210	c0477	hemB	porphobilinogen synthase	0.181478	-0.326109	0.000983	0.233888	b0369	hemB	0.074	Not DE	Not DE	Not DE	heme biosynthetic process	magnesium ion binding // zinc ion binding // identical protein binding // porphobilinogen synthase activity
C_RS02215	c0478	c0478	autotransporter outer membrane beta-barrel domain-containing protein	0.478444	0.24498	#VALUE!	#VALUE!	NA	NA	NA	Not DE	Not present	Not present	NA	NA
C_RS02220	c0479	iprA	hydrogen peroxide resistance inhibitor IprA	0.0136874	1.61356	#VALUE!	#VALUE!	b0375	iprA	0.255	Not DE	Not DE	Not DE	NA	NA
C_RS02225	c0480	ampH	D-alanyl-D-alanine-carboxypeptidase/endopeptidase AmpH	0.559057	-0.256208	0.00307064	-0.164884	b0376	ampH	0.25	Not DE	Not DE	Not DE	peptidoglycan catabolic process // regulation of cell shape	carboxypeptidase activity // endopeptidase activity // penicillin binding
C_RS02235	c0482	sbmA	peptide antibiotic transporter SbmA	0.102353	-0.492789	0.00607617	-0.715486	b0377	sbmA	0.444	Not DE	Not DE	Not DE	toxin transport // microcin transport // response to antibiotic // peptide transport // microcin B17 transport	secondary active transmembrane transporter activity // toxin transmembrane transporter activity // peptide transmembrane transporter activity // protein homodimerization activity // microcin transmembrane transporter activity
C_RS02240	c0483	yaiW	surface-exposed outer membrane lipoprotein YaiW	0.492966	-0.218888	0.000499	0.549916	b0378	yaiW	0.463	Not DE	Not DE	Not DE	response to peptide	NA
C_RS02245	c0484	yaiY	DUF2755 family protein	0.261386	0.512475	#VALUE!	#VALUE!	b0379	yaiY	-0.052	Not DE	Not DE	Not DE	NA	NA
C_RS02255	c0487	ddlA	D-alanine--D-alanine ligase	0.988876	0.00581136	0.00569112	-0.15682	b0381	ddlA	0.057	Not DE	Not DE	Not DE	cell wall organization // peptidoglycan biosynthetic process // regulation of cell shape // response to X-ray	metal ion binding // ligase activity // ATP binding // nucleotide binding // D-alanine-D-alanine ligase activity
C_RS02260	c0489	iraP	anti-adapter protein IraP	0.000239	-0.694511	0.00723618	0.668119	b0382	iraP	-0.179	Not DE	Not DE	Sig DE	cellular response to starvation // negative regulation of protein catabolic process // cellular response to phosphate starvation	anti-sigma factor antagonist activity // protein binding
C_RS02265	c0490	phoA	alkaline phosphatase	0.30763	-0.393021	0.110015	0.0731347	b0383	phoA	-0.163	Not DE	Not DE	Sig DE	protein dephosphorylation // dephosphorylation	phosphoprotein phosphatase activity // oxidoreductase activity, acting on phosphorus or arsenic in donors // hydrogenase (acceptor) activity // zinc ion binding // protein binding // magnesium ion binding // alkaline phosphatase activity
C_RS02270	c0491	psiF	phosphate starvation-inducible protein PsiF	1.79e-06	-1.11282	0.0851215	0.0813396	b0384	psiF	-0.329	Sig DE	Not DE	Sig DE	NA	NA
C_RS02275	c0492	dgcC	diguanylate cyclase AdrA	0.48373	0.26389	#VALUE!	#VALUE!	b0385	dgcC	-0.029	Not DE	Not DE	Not DE	positive regulation of cellulose biosynthetic process // negative regulation of bacterial-type flagellum-dependent cell motility // cell adhesion involved in single-species biofilm formation	protein binding // identical protein binding // diguanylate cyclase activity // metal ion binding // transferase activity // GTP binding // nucleotide binding
C_RS02280	c0493	proC	pyrroline-5-carboxylate reductase	0.001987	-0.722801	0.522693	0.00144197	b0386	proC	-0.014	Not DE	Not DE	Not DE	NA	NA
C_RS02285	c0494	yaiI	YaiI/YqxD family protein	0.366413	-0.358395	0.000156	-0.60165	b0387	yaiI	-0.022	Not DE	Not DE	Not DE	NA	NA
C_RS02290	c0495	aroL	shikimate kinase AroL	0.374864	0.304535	0.00237339	-0.210897	b0388	aroL	1.204	Not DE	Sig DE	Sig DE	shikimate metabolic process // phosphorylation // aromatic amino acid family biosynthetic process // cellular amino acid biosynthetic process // chorismate biosynthetic process	magnesium ion binding // metal ion binding // transferase activity // kinase activity // ATP binding // nucleotide binding // shikimate kinase activity
C_RS02295	c0496	yaiA	protein YaiA	0.981041	-0.0131665	0.00136096	-0.488026	b0389	yaiA	0.297	Not DE	Not DE	Not DE	NA	NA
C_RS02305	c0498	aroM	AroM family protein	0.237026	0.415062	0.352117	0.0551957	b0390	aroM	-0.261	Not DE	Not DE	Sig DE	NA	NA
C_RS02310	c0499	ppnP	pyrimidine/purine nucleoside phosphorylase	0.00501578	-1.09456	0.000221	-0.678072	b0391	ppnP	-0.889	Sig DE	Not DE	Not DE	NA	guanosine phosphorylase activity // transferase activity, transferring glycosyl groups // transferase activity // thymidine phosphorylase activity // uridine phosphorylase activity // pyrimidine-nucleoside phosphorylase activity // purine-nucleoside phosphorylase activity
C_RS02320	c0502	rdgC	recombination-associated protein RdgC	2.65e-15	-2.26071	9.01e-05	-1.05889	b0393	rdgC	-0.166	Sig DE	Not DE	Not DE	regulation of DNA recombination	double-stranded DNA binding // single-stranded DNA binding
C_RS02325	c0503	c0503	fructokinase	0.774677	-0.211441	6.06e-05	0.458382	b0394	mak	0.578	Not DE	Not DE	Not DE	NA	NA
C_RS02330	c0504	araJ	MFS transporter AraJ	0.128261	0.425301	#VALUE!	#VALUE!	b0396	araJ	0.225	Not DE	Not DE	Not DE	NA	NA
C_RS02335	c0505	sbcC	exonuclease subunit SbcC	0.832495	0.0530188	0.011313	-0.15682	b0397	sbcC	0.38	Not DE	Not DE	Not DE	NA	NA
C_RS02340	c0506	sbcD	exonuclease subunit SbcD	0.868721	-0.0714148	0.119008	0.0745054	b0398	sbcD	0.076	Not DE	Not DE	Not DE	NA	NA
C_RS02345	c0508	phoB	phosphate response regulator transcription factor PhoB	0.0353237	-0.733699	0.0108725	0.201634	b0399	phoB	-0.013	Not DE	Not DE	Not DE	regulation of DNA-templated transcription, initiation	identical protein binding // bacterial-type RNA polymerase holo enzyme binding
C_RS02350	c0509	phoR	phosphate regulon sensor histidine kinase PhoR	0.870952	-0.057492	0.742137	-0.00288828	b0400	phoR	-0.215	Not DE	Not DE	Not DE	signal transduction by protein phosphorylation // peptidyl-histidine phosphorylation // protein autophosphorylation // cellular response to phosphate starvation	protein binding // phosphoprotein phosphatase activity // phosphorelay sensor kinase activity
C_RS02355	c0511	brnQ	branched-chain amino acid transporter carrier protein BrnQ	0.963804	0.027245	#VALUE!	#VALUE!	b0401	brnQ	-0.119	Not DE	Not DE	Sig DE	branched-chain amino acid transport // valine transport // leucine transport // isoleucine transport	protein binding // L-leucine transmembrane transporter activity // L-isoleucine transmembrane transporter activity // L-valine transmembrane transporter activity
C_RS02360	c0512	proY	proline-specific permease ProY	0.761099	0.111186	#VALUE!	#VALUE!	b0402	proY	-0.074	Not DE	Not DE	Sig DE	NA	transporter activity
C_RS02365	c0513	malZ	maltodextrin glucosidase	0.1353	0.481458	#VALUE!	#VALUE!	b0403	malZ	0.095	Not DE	Not DE	Not DE	cellular oligosaccharide catabolic process // alpha-glucan catabolic process	alpha-1,4-glucosidase activity
C_RS02370	c0514	acpH	ACP phosphodiesterase	0.144503	0.445278	#VALUE!	#VALUE!	b0404	acpH	-0.103	Not DE	Not DE	Sig DE	fatty acid biosynthetic process	[acyl-carrier-protein] phosphodiesterase activity
C_RS02375	c0515	queA	tRNA preQ1(34) S-adenosylmethionine ribosyltransferase-isomerase QueA	0.604378	0.195589	0.0489643	-0.274041	b0405	queA	-0.047	Not DE	Not DE	Not DE	response to radiation // tRNA wobble guanine modification // queuosine biosynthetic process	isomerase activity // transferase activity // S-adenosylmethionine:tRNA ribosyltransferase-isomerase activity
C_RS02380	c0516	tgt	tRNA guanosine(34) transglycosylase Tgt	0.0173967	-0.408247	0.0002	0.760434	b0406	tgt	-0.433	Not DE	Not DE	Sig DE	tRNA-guanine transglycosylation // tRNA processing // tRNA modification // tRNA wobble guanine modification // queuosine biosynthetic process	transferase activity, transferring pentosyl groups // metal ion binding // transferase activity, transferring glycosyl groups // transferase activity // queuine tRNA-ribosyltransferase activity // zinc ion binding
C_RS02385	c0517	yajC	preprotein translocase subunit YajC	0.0361216	-0.471634	0.0234119	-0.093879	b0407	yajC	-0.167	Not DE	Not DE	Sig DE	NA	protein binding
C_RS02390	c0518	secD	protein translocase subunit SecD	0.317947	-0.303214	0.00267386	-0.341903	b0408	secD	0.041	Not DE	Not DE	Not DE	protein transport	protein binding
C_RS02395	c0519	secF	protein translocase subunit SecF	0.65811	-0.341371	0.0029502	-0.37146	b0409	secF	0.197	Not DE	Not DE	Sig DE	NA	NA
C_RS02400	c0520	yajD	HNH nuclease family protein	0.961173	0.0243056	0.28204	-0.00723157	b0410	yajD	-0.123	Not DE	Not DE	Not DE	NA	NA
C_RS02405	c0521	tsx	nucleoside-specific channel-forming protein Tsx	0.650201	-0.141774	0.023934	0.0607392	b0411	tsx	-0.108	Not DE	Not DE	Sig DE	nucleoside transport // viral entry into host cell	nucleoside-specific channel forming porin activity
C_RS02410	c0522	yajI	DUF3251 domain-containing protein	0.690979	-0.266544	#VALUE!	#VALUE!	b0412	yajI	-0.162	Not DE	Not DE	Not DE	NA	NA
C_RS02415	c0523	nrdR	transcriptional regulator NrdR	0.874179	-0.329478	0.00122869	0.264236	b0413	nrdR	0.249	Not DE	Not DE	Not DE	negative regulation of transcription, DNA-templated	DNA binding // zinc ion binding // metal ion binding // ATP binding // nucleotide binding // double-stranded DNA binding
C_RS02420	c0524	ribD	bifunctional diaminohydroxyphosphoribosylaminopyrimidine deaminase/5-amino-6-(5-phosphoribosylamino)uracil reductase RibD	0.833743	0.161706	0.144057	-0.0203404	b0414	ribD	0.496	Not DE	Not DE	Not DE	riboflavin biosynthetic process	protein binding // NADP binding // diaminohydroxyphosphoribosylaminopyrimidine deaminase activity // 5-amino-6-(5-phosphoribosylamino)uracil reductase activity
C_RS02425	c0525	ribH	6,7-dimethyl-8-ribityllumazine synthase	0.234344	-0.297153	0.00652248	-0.171368	b0415	ribE	-0.064	Not DE	Not DE	Not DE	NA	NA
C_RS02430	c0527	nusB	transcription antitermination factor NusB	0.0696591	-0.431383	0.000544	-0.227692	b0416	nusB	0.233	Not DE	Not DE	Not DE	transcription antitermination // regulation of transcription, DNA-templated // DNA-templated transcription, termination	protein binding // RNA binding
C_RS02435	c0528	thiL	thiamine-phosphate kinase	0.605817	0.512627	0.00367078	0.341417	b0417	thiL	0.067	Not DE	Not DE	Not DE	thiamine diphosphate biosynthetic process // phosphorylation // thiamine biosynthetic process	transferase activity // kinase activity // magnesium ion binding // metal ion binding // ATP binding // nucleotide binding // thiamine-phosphate kinase activity
C_RS02440	c0529	pgpA	phosphatidylglycerophosphatase A	0.588496	-0.289536	#VALUE!	#VALUE!	b0418	pgpA	0.006	Not DE	Not DE	Not DE	phospholipid dephosphorylation // response to magnesium ion // phosphatidylglycerol biosynthetic process // glycerophospholipid biosynthetic process	lipid phosphatase activity // phosphatidylglycerophosphatase activity
C_RS02445	c0530	yajO	1-deoxyxylulose-5-phosphate synthase YajO	0.811771	-0.0773816	0.000618	0.149259	b0419	yajO	-0.025	Not DE	Not DE	Sig DE	isoprenoid biosynthetic process via mevalonate // thiamine metabolic process	NA
C_RS02450	c0531	dxs	1-deoxy-D-xylulose-5-phosphate synthase	0.252384	0.246563	0.0202035	-0.0454314	b0420	dxs	0.051	Not DE	Not DE	Not DE	terpenoid biosynthetic process // 1-deoxy-D-xylulose 5-phosphate biosynthetic process // isopentenyl diphosphate biosynthetic process, methylerythritol 4-phosphate pathway // isoprenoid biosynthetic process // ubiquinone biosynthetic process // pyridoxine biosynthetic process // thiamine biosynthetic process	catalytic activity // metal ion binding // transferase activity // magnesium ion binding // protein homodimerization activity // thiamine pyrophosphate binding // 1-deoxy-D-xylulose-5-phosphate synthase activity
C_RS02455	c0532	ispA	(2E,6E)-farnesyl diphosphate synthase	0.576074	-0.169969	0.00919159	0.159629	b0421	ispA	0.217	Not DE	Not DE	Not DE	geranyl diphosphate biosynthetic process // farnesyl diphosphate biosynthetic process	protein binding // geranyltranstransferase activity // dimethylallyltranstransferase activity
C_RS02460	c0533	xseB	exodeoxyribonuclease VII small subunit	0.821048	-0.0793066	0.602786	-0.0588937	b0422	xseB	-0.148	Not DE	Not DE	Not DE	DNA catabolic process // nucleic acid phosphodiester bond hydrolysis	protein binding // hydrolase activity // exonuclease activity // nuclease activity // exodeoxyribonuclease VII activity
C_RS02465	c0534	thiI	tRNA 4-thiouridine(8) synthase ThiI	0.276443	-0.326504	0.000199	-0.341903	b0423	thiI	-0.469	Not DE	Not DE	Not DE	thiazole biosynthetic process // tRNA thio-modification // thiamine diphosphate biosynthetic process // tRNA 4-thiouridine biosynthesis // thiamine biosynthetic process	sulfurtransferase activity // transferase activity // ATP binding // tRNA adenylyltransferase activity // RNA binding // nucleotide binding // tRNA binding
C_RS02470	c0535	yajL	protein deglycase YajL	0.951397	0.0310154	0.000122	0.275007	b0424	yajL	0.169	Not DE	Not DE	Not DE	protein deglycation // protein repair // response to heat // ribosome biogenesis // cellular response to oxidative stress // protein refolding	protein deglycase activity // protein homodimerization activity
C_RS02475	c0536	panE	2-dehydropantoate 2-reductase	0.434249	0.262841	0.00296461	0.333424	b0425	panE	0.322	Not DE	Not DE	Not DE	pantothenate biosynthetic process	NADP binding // 2-dehydropantoate 2-reductase activity
C_RS02480	c0537	yajQ	nucleotide binding protein YajQ	0.397188	-0.312487	0.000234	0.791606	b0426	yajQ	0.342	Not DE	Not DE	Sig DE	NA	NA
C_RS02485	c0538	yajR	MFS transporter	0.106329	0.345129	#VALUE!	#VALUE!	b0427	yajR	0.175	Not DE	Not DE	Not DE	NA	NA
C_RS02490	c0539	cyoE	protoheme IX farnesyltransferase	0.573428	-0.3745	#VALUE!	#VALUE!	b0428	cyoE	0.042	Not DE	Not DE	Sig DE	cellular respiration // heme biosynthetic process // heme O biosynthetic process	farnesyltranstransferase activity // transferase activity, transferring alkyl or aryl (other than methyl) groups // transferase activity // protoheme IX farnesyltransferase activity
C_RS02495	c0540	cyoD	cytochrome o ubiquinol oxidase subunit IV	0.318563	-0.570595	#VALUE!	#VALUE!	b0429	cyoD	0.079	Not DE	Not DE	Sig DE	aerobic respiration // electron transport coupled proton transport // aerobic electron transport chain	protein binding // proton transmembrane transporter activity // oxidoreduction-driven active transmembrane transporter activity // cytochrome bo3 ubiquinol oxidase activity // electron transfer activity
C_RS02500	c0541	cyoC	cytochrome o ubiquinol oxidase subunit III	0.195791	-0.524826	#VALUE!	#VALUE!	b0430	cyoC	0.434	Not DE	Not DE	Not DE	proton transmembrane transport // aerobic respiration // oxidation-reduction process // respiratory electron transport chain // electron transport coupled proton transport // aerobic electron transport chain	cytochrome o ubiquinol oxidase activity // cytochrome-c oxidase activity // protein binding // oxidoreductase activity // heme-copper terminal oxidase activity // proton transmembrane transporter activity // cytochrome bo3 ubiquinol oxidase activity // electron transfer activity // oxidoreduction-driven active transmembrane transporter activity
C_RS02505	c0542	cyoB	cytochrome o ubiquinol oxidase subunit I	0.204695	-0.334342	0.0944745	-0.314733	b0431	cyoB	0.397	Not DE	Not DE	Sig DE	proton transmembrane transport // electron transport chain // respiratory electron transport chain // oxidation-reduction process // aerobic respiration // ion transport // electron transport coupled proton transport // aerobic electron transport chain	cytochrome-c oxidase activity // protein binding // metal ion binding // oxidoreductase activity, acting on diphenols and related substances as donors, oxygen as acceptor // proton transmembrane transporter activity // ubiquinone binding // cytochrome bo3 ubiquinol oxidase activity // heme binding // copper ion binding // electron transfer activity // oxidoreduction-driven active transmembrane tr…
C_RS02510	c0543	cyoA	cytochrome o ubiquinol oxidase subunit II	0.482391	-0.261637	0.124616	-0.123434	b0432	cyoA	0.086	Not DE	Not DE	Sig DE	proton transmembrane transport // ATP synthesis coupled electron transport // aerobic respiration // electron transport coupled proton transport // oxidation-reduction process // electron transport chain // aerobic electron transport chain	cytochrome o ubiquinol oxidase activity // copper ion binding // cytochrome-c oxidase activity // oxidoreductase activity // oxidoreductase activity, acting on diphenols and related substances as donors, oxygen as acceptor // proton transmembrane transporter activity // cytochrome bo3 ubiquinol oxidase activity // electron transfer activity // oxidoreduction-driven active transmembrane transporte…
C_RS02515	c0544	ampG	muropeptide MFS transporter AmpG	0.00625819	0.691033	#VALUE!	#VALUE!	b0433	ampG	0.387	Not DE	Sig DE	Not DE	peptidoglycan transport // peptidoglycan metabolic process	solute:proton symporter activity
C_RS02520	c0546	yajG	lipoprotein	0.745355	0.142237	0.00188069	0.402722	b0434	yajG	-0.042	Not DE	Not DE	Sig DE	NA	NA
C_RS02525	c0548	bolA	transcriptional regulator BolA	0.00321354	-1.0691	0.791881	0.00575927	b0435	bolA	-1.214	Sig DE	Sig DE	Sig DE	NA	NA
C_RS02535	c0551	tig	trigger factor	0.00311096	-0.855486	0.00204798	-0.121863	b0436	tig	-0.648	Not DE	Sig DE	Not DE	cell division // cell cycle // protein folding // protein transport // protein peptidyl-prolyl isomerization // protein unfolding // chaperone-mediated protein folding // response to heat // protein-containing complex assembly // 'de novo' cotranslational protein folding	isomerase activity // identical protein binding // ribosome binding // protein folding chaperone // protein binding // peptidyl-prolyl cis-trans isomerase activity
C_RS02540	c0553	clpP	ATP-dependent Clp endopeptidase proteolytic subunit ClpP	0.000596	-0.696568	0.0015806	-0.16004	b0437	clpP	0.058	Not DE	Not DE	Not DE	positive regulation of programmed cell death // response to radiation // proteasomal protein catabolic process // proteolysis // response to heat // protein quality control for misfolded or incompletely synthesized proteins // response to temperature stimulus	ATPase binding // ATP-dependent peptidase activity // protein binding // identical protein binding // hydrolase activity // peptidase activity // serine-type endopeptidase activity // serine-type peptidase activity
C_RS02545	c0554	clpX	ATP-dependent protease ATP-binding subunit ClpX	0.00972295	-0.431332	0.00103291	-0.0985055	b0438	clpX	0.322	Not DE	Not DE	Sig DE	protein denaturation // protein catabolic process // protein unfolding // proteolysis // viral process // cell division // protein folding	protein binding // disordered domain specific binding // protease binding // ATPase activity // identical protein binding // ATP-dependent peptidase activity // nucleotide binding // unfolded protein binding // protein dimerization activity // zinc ion binding // metal ion binding // ATP binding
C_RS02550	c0555	lon	endopeptidase La	0.0357261	-0.679011	0.164657	-0.0101344	b0439	lon	-0.16	Not DE	Not DE	Sig DE	response to X-ray // protein quality control for misfolded or incompletely synthesized proteins // response to heat // proteolysis	identical protein binding // protein binding // ATPase activity // peptidase activity // ATP binding // serine-type endopeptidase activity // ATP-dependent peptidase activity // DNA binding
C_RS02555	c0556	hupB	DNA-binding protein HU-beta	0.640531	0.135267	0.000389	0.426533	b0440	hupB	0.532	Not DE	Sig DE	Sig DE	chromosome condensation // transcription, DNA-templated	identical protein binding // protein binding // DNA binding
C_RS02560	c0557	ppiD	peptidylprolyl isomerase	0.0891398	-0.385842	0.00148689	-0.237864	b0441	ppiD	0.346	Not DE	Not DE	Not DE	protein peptidyl-prolyl isomerization // chaperone-mediated protein folding	protein binding // identical protein binding // isomerase activity // peptidyl-prolyl cis-trans isomerase activity
C_RS02565	c0558	ybaV	helix-hairpin-helix domain-containing protein	0.672067	-0.185705	#VALUE!	#VALUE!	b0442	ybaV	-0.025	Not DE	Not DE	Sig DE	NA	NA
C_RS02570	c0559	fadM	long-chain acyl-CoA thioesterase FadM	0.962128	0.0218808	0.049474	0.0854247	b0443	fadM	-0.209	Not DE	Not DE	Not DE	fatty acid beta-oxidation	acyl-CoA hydrolase activity
C_RS02575	c0560	queC	7-cyano-7-deazaguanine synthase QueC	0.00858608	-0.561899	0.00664505	-0.215915	b0444	queC	-0.123	Not DE	Not DE	Not DE	queuosine biosynthetic process	metal ion binding // ligase activity, forming carbon-nitrogen bonds // ligase activity // zinc ion binding // ATP binding // nucleotide binding // protein binding
C_RS02580	c0561	ybaE	SgrR family transcriptional regulator	0.26875	0.286409	#VALUE!	#VALUE!	b0445	ybaE	0.175	Not DE	Not DE	Sig DE	NA	NA
C_RS02585	c0562	cof	HMP-PP phosphatase	0.0873614	-0.442713	#VALUE!	#VALUE!	b0446	cof	-0.449	Not DE	Not DE	Not DE	antibiotic catabolic process // thiamine biosynthetic process	magnesium ion binding // nucleoside-diphosphatase activity // phosphatase activity
C_RS02590	c0563	c0563	IS200/IS605 family transposase	0.368277	0.27337	#VALUE!	#VALUE!	NA	NA	NA	Not DE	Not present	Not present	NA	NA
C_RS02595	c0564	ybaO	DNA-binding transcriptional regulator DecR	0.860094	-0.0950303	#VALUE!	#VALUE!	b0447	decR	-0.237	Not DE	Not DE	Not DE	NA	NA
C_RS02600	c0565	mdlA	SmdA family multidrug ABC transporter permease/ATP-binding protein	0.931369	-0.0419434	0.189863	-0.161653	b0448	mdlA	-0.23	Not DE	Not DE	Not DE	NA	NA
C_RS02605	c0566	mdlB	SmdB family multidrug efflux ABC transporter permease/ATP-binding protein	0.347067	-0.340899	0.0210031	-0.107803	b0449	mdlB	-0.376	Not DE	Not DE	Not DE	NA	NA
C_RS02610	c0568	glnK	P-II family nitrogen regulator	0.0969976	-2.58136	#VALUE!	#VALUE!	b0450	glnK	0.035	Not DE	Not DE	Not DE	regulation of catalytic activity // regulation of nitrogen utilization // positive regulation of nitrogen utilization	ATP binding // identical protein binding // enzyme regulator activity // protein binding // nucleotide binding
C_RS02615	c0570	amtB	ammonium transporter AmtB	0.395706	-1.0129	#VALUE!	#VALUE!	b0451	amtB	0.054	Not DE	Not DE	Not DE	carbon dioxide transport // ammonium transport	identical protein binding // protein binding // ammonium transmembrane transporter activity // uniporter activity
C_RS02620	c0571	tesB	acyl-CoA thioesterase II	0.977898	-0.011137	0.257877	0.0621217	b0452	tesB	0.143	Not DE	Not DE	Not DE	fatty acid catabolic process	identical protein binding // protein homodimerization activity // acyl-CoA hydrolase activity
C_RS02625	c0572	ybaY	YbaY family lipoprotein	0.0137505	-0.984922	0.00531013	0.22404	b0453	ybaY	-0.309	Not DE	Not DE	Sig DE	NA	NA
C_RS02630	c0573	ybaZ	MGMT family protein	0.364324	0.373198	#VALUE!	#VALUE!	b0454	ybaZ	-0.072	Not DE	Not DE	Not DE	DNA repair	protein binding // enzyme binding // damaged DNA binding
C_RS02635	c0574	ybaA	DUF1428 domain-containing protein	0.276443	0.361219	#VALUE!	#VALUE!	b0456	ybaA	-0.47	Not DE	Not DE	Sig DE	NA	NA
C_RS02640	c0575	ylaB	cyclic-guanylate-specific phosphodiesterase PdeB	0.0409273	0.596066	0.0756349	0.120352	b0457	pdeB	0.084	Not DE	Not DE	Sig DE	NA	NA
C_RS02645	c0576	ylaC	YlaC family protein	0.0048227	0.818772	0.345863	-0.33825	b0458	ylaC	0.275	Not DE	Not DE	Sig DE	NA	NA
C_RS02650	c0577	maa	maltose O-acetyltransferase	0.00307211	0.998225	0.222932	0.166073	b0459	maa	0.165	Not DE	Not DE	Not DE	NA	identical protein binding // maltose O-acetyltransferase activity
C_RS02655	c0578	hha	hemolysin expression modulator Hha	0.00741883	0.768441	0.00316609	-0.139236	b0460	hha	-0.18	Not DE	Not DE	Not DE	regulation of gene expression	DNA binding // protein binding
C_RS02660	c0579	tomB	Hha toxicity modulator TomB	0.877597	0.0842035	#VALUE!	#VALUE!	b0461	tomB	-0.2	Not DE	Not DE	Not DE	single-species biofilm formation	DNA binding
C_RS02665	c0580	acrB	multidrug efflux RND transporter permease subunit	3.79e-09	-1.15957	0.00155371	-0.691989	b0462	acrB	-0.442	Sig DE	Not DE	Not DE	xenobiotic transport // response to antibiotic // alkane transport // fatty acid transport // enterobactin transport // response to toxic substance // bile acid and bile salt transport // response to drug	solute:proton antiporter activity // alkane transmembrane transporter activity // enterobactin transmembrane transporter activity // bile acid transmembrane transporter activity // identical protein binding // protein binding
C_RS02670	c0581	acrA	multidrug efflux RND transporter periplasmic adaptor subunit AcrA	2.1e-08	-0.973413	0.000204	-0.486004	b0463	acrA	-0.09	Not DE	Not DE	Not DE	xenobiotic transport // response to toxic substance // alkane transport // fatty acid transport // response to drug // bile acid and bile salt transport // response to antibiotic	xenobiotic transmembrane transporter activity // bile acid transmembrane transporter activity // alkane transmembrane transporter activity // protein binding // identical protein binding
C_RS02675	c0582	acrR	multidrug efflux transporter transcriptional repressor AcrR	0.278855	-0.358807	0.011471	0.134878	b0464	acrR	-0.172	Not DE	Not DE	Not DE	regulation of transcription, DNA-templated // negative regulation of transcription, DNA-templated // response to drug	bacterial-type RNA polymerase transcription regulatory region sequence-specific DNA binding // toxic substance binding // transcription regulatory region sequence-specific DNA binding // protein binding // DNA binding // sequence-specific DNA binding // DNA-binding transcription factor activity
C_RS02680	c0584	mscK	mechanosensitive channel MscK	8.08e-05	0.736529	0.59865	0.0799754	b0465	mscK	-0.189	Not DE	Not DE	Not DE	response to potassium ion // cellular water homeostasis	mechanosensitive ion channel activity
C_RS02690	c0585	ybaM	pleiotropic regulatory protein RsmS	0.0241339	0.831279	#VALUE!	#VALUE!	b0466	ybaM	-0.322	Not DE	Not DE	Not DE	cellular response to cell envelope stress	NA
C_RS02695	c0586	priC	primosomal replication protein N''	0.155852	0.517149	#VALUE!	#VALUE!	b0467	priC	0.252	Not DE	Not DE	Not DE	NA	NA
C_RS02700	c0587	ybaN	DUF454 family protein	0.447501	0.319962	0.0137973	-0.373327	b0468	ybaN	0.169	Not DE	Not DE	Not DE	NA	NA
C_RS02705	c0588	apt	adenine phosphoribosyltransferase	0.939044	-0.0410409	0.0213626	0.15056	b0469	apt	-0.078	Not DE	Not DE	Not DE	AMP salvage	protein homodimerization activity // magnesium ion binding // adenine phosphoribosyltransferase activity
C_RS02710	c0589	dnaX	DNA polymerase III subunit gamma/tau	0.646678	0.197611	0.00432615	-0.110916	b0470	dnaX	-0.223	Not DE	Not DE	Not DE	NA	NA
C_RS02715	c0591	ybaB	YbaB/EbfC family nucleoid-associated protein	0.02281	-0.694664	0.158878	-0.018878	b0471	ybaB	-0.38	Not DE	Not DE	Not DE	NA	NA
C_RS02720	c0592	recR	recombination protein RecR	0.0727401	-0.572636	0.000129	-0.343732	b0472	recR	-0.478	Not DE	Not DE	Not DE	cellular response to DNA damage stimulus // DNA repair // DNA recombination // response to radiation // response to UV // DNA synthesis involved in DNA repair	metal ion binding // DNA binding
C_RS02725	c0593	htpG	molecular chaperone HtpG	0.37363	-0.198805	4.8e-05	0.697774	b0473	htpG	0.861	Not DE	Sig DE	Not DE	FtsZ-dependent cytokinesis // ATP-dependent chaperone mediated protein folding // cellular response to DNA damage stimulus // response to heat // protein folding	protein folding chaperone // chaperone binding // protein homodimerization activity // ATPase activity // identical protein binding // unfolded protein binding // ATP binding // protein binding // nucleotide binding
C_RS02730	c0594	adk	adenylate kinase	0.0044066	-0.82868	0.000211	-0.444184	b0474	adk	-0.444	Not DE	Not DE	Not DE	ADP biosynthetic process // purine ribonucleotide interconversion	nucleoside diphosphate kinase activity // magnesium ion binding // AMP binding // ATP binding // protein binding // adenylate kinase activity
C_RS02735	c0595	hemH	ferrochelatase	0.036686	-0.53705	0.00132814	-0.465938	b0475	hemH	-0.014	Not DE	Not DE	Sig DE	porphyrin-containing compound biosynthetic process // protoporphyrinogen IX metabolic process // response to light stimulus // heme biosynthetic process	metal ion binding // lyase activity // ferrochelatase activity
C_RS02740	c0596	aes	acetyl esterase	0.778728	0.110817	#VALUE!	#VALUE!	b0476	aes	0.132	Not DE	Not DE	Not DE	negative regulation of DNA-binding transcription factor activity // negative regulation of hydrolase activity	carboxylic ester hydrolase activity // hydrolase activity // protein homodimerization activity // short-chain carboxylesterase activity // protein binding // acetylesterase activity
C_RS02745	c0597	gsk	inosine/guanosine kinase	0.888877	0.0475496	0.000373	-0.194295	b0477	gsk	0.241	Not DE	Not DE	Not DE	carbohydrate phosphorylation // IMP salvage // phosphorylation	carbohydrate kinase activity // protein binding // phosphotransferase activity, alcohol group as acceptor // transferase activity // kinase activity // protein homodimerization activity // ATP binding // nucleotide binding // inosine kinase activity
C_RS02750	c0598	ybaL	Kef family K(+) transporter	0.0663739	-0.498361	0.0049093	-0.595097	b0478	ybaL	0.445	Not DE	Not DE	Not DE	NA	NA
C_RS02755	c0599	fsr	fosmidomycin MFS transporter	0.00892491	-0.982381	#VALUE!	#VALUE!	b0479	fsr	-0.246	Not DE	Not DE	Not DE	cellular response to DNA damage stimulus // response to antibiotic	NA
C_RS02760	c0600	ushA	bifunctional UDP-sugar hydrolase/5'-nucleotidase	0.335392	-0.364767	0.0474267	0.0881416	b0480	ushA	0.662	Not DE	Sig DE	Not DE	nucleotide catabolic process	metal ion binding // 5'-nucleotidase activity // UDP-sugar diphosphatase activity
C_RS02765	c0601	ybaK	Cys-tRNA(Pro)/Cys-tRNA(Cys) deacylase YbaK	0.774598	-0.0948936	2.99e-05	0.888305	b0481	ybaK	0.295	Not DE	Not DE	Not DE	response to X-ray	protein binding // Cys-tRNA(Pro) hydrolase activity // aminoacyl-tRNA editing activity
C_RS02770	c0602	ybaP	TraB/GumN family protein	0.901042	-0.061898	0.00354268	-0.327348	b0482	ybaP	0.067	Not DE	Not DE	Not DE	NA	NA
C_RS02775	c0603	ybaQ	HigA family addiction module antidote protein	0.88807	0.087141	0.0116674	0.140124	b0483	ybaQ	-0.16	Not DE	Not DE	Sig DE	transcription, DNA-templated	DNA binding
C_RS02780	c0604	ybaR	copper-exporting P-type ATPase CopA	0.0273458	-0.785075	0.0136354	0.849599	b0484	copA	-0.361	Not DE	Not DE	Sig DE	NA	transporter activity
C_RS02785	c0605	glsA	glutaminase A	0.181478	-1.40339	0.72668	-0.0218044	b0485	glsA	-1.08	Not DE	Not DE	Sig DE	glutamine metabolic process // negative regulation of growth // response to acidic pH	hydrolase activity // glutaminase activity
C_RS02790	c0606	ybaT	amino acid permease	0.0107988	-1.14635	#VALUE!	#VALUE!	b0486	ybaT	-0.287	Not DE	Not DE	Sig DE	NA	NA
C_RS02795	c0607	cueR	Cu(I)-responsive transcriptional regulator	0.119342	-0.516421	0.000764	0.159629	b0487	cueR	-0.848	Not DE	Not DE	Sig DE	regulation of transcription, DNA-templated // positive regulation of transcription, DNA-templated // transcription, DNA-templated	metal ion binding // DNA binding // identical protein binding // DNA-binding transcription activator activity // transcription regulatory region sequence-specific DNA binding // bacterial-type cis-regulatory region sequence-specific DNA binding // copper ion binding // DNA-binding transcription factor activity
C_RS02800	c0608	c0608	hypothetical protein	0.375327	-0.293861	#VALUE!	#VALUE!	NA	NA	NA	Not DE	Not present	Not present	NA	NA
C_RS02805	c0609	ybbJ	NfeD family protein	0.23539	-0.520302	0.236968	-0.155213	b0488	ybbJ	-0.033	Not DE	Not DE	Not DE	NA	NA
C_RS02810	c0610	ybbK	SPFH/Band 7/PHB domain protein	0.00300622	-0.635197	0.553271	0.0285692	b0489	qmcA	-0.182	Not DE	Not DE	Not DE	NA	NA
C_RS02815	c0611	fetA	iron ABC transporter ATP-binding protein FetA	0.575246	-0.362817	0.00691139	-0.164884	b0490	fetA	0.094	Not DE	Not DE	Not DE	cellular iron ion homeostasis	protein binding
C_RS02825	c0613	cnoX	chaperedoxin	0.192472	-0.38741	0.926599	-0.0291463	b0492	cnoX	0.958	Not DE	Sig DE	Not DE	protein refolding // maintenance of unfolded protein // cellular response to oxidative stress // chaperone-mediated protein folding	unfolded protein binding // protein binding
C_RS02830	c0614	ybbO	NADP(+)-dependent aldehyde reductase	0.339398	-0.33558	0.000281	-0.181149	b0493	ybbO	-0.04	Not DE	Not DE	Sig DE	oxidation-reduction process	alcohol dehydrogenase (NADP+) activity // oxidoreductase activity
C_RS02835	c0615	tesA	multifunctional acyl-CoA thioesterase I/protease I/lysophospholipase L1	0.123182	-0.36338	0.00378027	0.244887	b0494	tesA	0.395	Not DE	Not DE	Sig DE	NA	identical protein binding // acyl-CoA hydrolase activity // palmitoyl-CoA hydrolase activity // lysophospholipase activity // peptidase activity
C_RS02840	c0616	ybbA	ABC transporter ATP-binding protein	0.00760882	-1.11803	0.000582	-0.416962	b0495	ybbA	-0.23	Sig DE	Not DE	Not DE	NA	NA
C_RS02845	c0617	ybbP	ABC transporter permease	0.0857176	-0.782373	0.00419282	-0.426625	b0496	ybbP	-0.065	Not DE	Not DE	Not DE	NA	NA
C_RS02855	c0619	allS	HTH-type transcriptional activator AllS	0.713865	0.369862	#VALUE!	#VALUE!	b0504	allS	-0.159	Not DE	Not DE	Not DE	regulation of transcription, DNA-templated // positive regulation of transcription, DNA-templated	DNA binding // sequence-specific DNA binding // DNA-binding transcription factor activity
C_RS02860	c0620	allA	ureidoglycolate lyase	0.643361	-0.385301	#VALUE!	#VALUE!	b0505	allA	0.036	Not DE	Not DE	Not DE	purine nucleobase metabolic process // purine nucleobase catabolic process // allantoin catabolic process	ureidoglycolate hydrolase activity // lyase activity // ureidoglycolate lyase activity
C_RS02865	c0621	allR	HTH-type transcriptional repressor AllR	0.456258	-0.15774	5.73e-05	0.777367	b0506	allR	0.199	Not DE	Not DE	Not DE	regulation of transcription, DNA-templated // cellular response to DNA damage stimulus // negative regulation of transcription, DNA-templated	identical protein binding // protein binding // DNA binding // DNA-binding transcription factor activity
C_RS02870	c0622	gcl	glyoxylate carboligase	0.01932	-0.807243	#VALUE!	#VALUE!	b0507	gcl	0.048	Not DE	Not DE	Sig DE	glyoxylate catabolic process // glycolate catabolic process	FAD binding // identical protein binding // thiamine pyrophosphate binding // tartronate-semialdehyde synthase activity
C_RS02875	c0623	hyi	hydroxypyruvate isomerase	0.923779	0.128852	#VALUE!	#VALUE!	b0508	hyi	0.045	Not DE	Not DE	Not DE	glyoxylate metabolic process	protein homodimerization activity // hydroxypyruvate isomerase activity
C_RS02880	c0624	glxR	2-hydroxy-3-oxopropionate reductase	0.872959	-0.124763	#VALUE!	#VALUE!	b0509	glxR	-0.072	Not DE	Not DE	Not DE	cellular response to DNA damage stimulus // glyoxylate catabolic process // allantoin assimilation pathway	2-hydroxy-3-oxopropionate reductase activity
C_RS02885	c0625	ybbW	putative allantoin permease	0.431508	0.67718	#VALUE!	#VALUE!	b0511	ybbW	-0.035	Not DE	Not DE	Not DE	NA	transporter activity
C_RS02890	c0626	allB	allantoinase AllB	0.0982667	0.686088	#VALUE!	#VALUE!	b0512	allB	0.302	Not DE	Not DE	Sig DE	purine nucleobase metabolic process // allantoin catabolic process // allantoin assimilation pathway	hydrolase activity, acting on carbon-nitrogen (but not peptide) bonds // cobalt ion binding // hydrolase activity // metal ion binding // zinc ion binding // allantoinase activity
C_RS02895	c0627	ybbY	uracil/xanthine transporter	0.0409273	-0.890636	#VALUE!	#VALUE!	b0513	ybbY	0.157	Not DE	Not DE	Sig DE	NA	transporter activity
C_RS02900	c0628	glxK	glycerate 3-kinase	0.0629537	-1.36337	0.0089073	-0.575615	b0514	glxK	-0.015	Not DE	Not DE	Sig DE	glycolate catabolic process // glyoxylate catabolic process	glycerate 2-kinase activity
C_RS02905	c0629	allE	(S)-ureidoglycine aminohydrolase	0.675392	-0.252648	0.000802	-0.268817	b0515	allE	-0.086	Not DE	Not DE	Not DE	NA	ureidoglycine aminohydrolase activity // manganese ion binding
C_RS02910	c0630	allC	allantoate deiminase	0.442169	-0.267226	#VALUE!	#VALUE!	b0516	allC	-0.34	Not DE	Not DE	Not DE	allantoin assimilation pathway	zinc ion binding // protein homodimerization activity // manganese ion binding // allantoate deiminase activity
C_RS02915	c0631	allD	ureidoglycolate dehydrogenase	0.105447	0.824112	#VALUE!	#VALUE!	b0517	allD	-0.221	Not DE	Not DE	Not DE	allantoin assimilation pathway	ureidoglycolate dehydrogenase activity
C_RS02920	c0632	fdrA	acyl-CoA synthetase FdrA	0.452688	0.69166	#VALUE!	#VALUE!	b0518	fdrA	-0.043	Not DE	Not DE	Not DE	bacterial-type flagellum-dependent cell motility	NA
C_RS02925	c0633	ylbE	DUF1116 domain-containing protein	0.690395	-0.47417	#VALUE!	#VALUE!	b4572	ylbE	NA	Not DE	Not determined	Not DE	NA	NA
C_RS02930	c0634	ylbF	DUF2877 domain-containing protein	0.717034	-0.331144	#VALUE!	#VALUE!	b0520	ylbF	0.058	Not DE	Not DE	Not DE	NA	NA
C_RS02935	c0635	arcC	carbamate kinase	0.0438648	0.869073	#VALUE!	#VALUE!	b0521	ybcF	-0.102	Not DE	Not DE	Not DE	carbamoyl phosphate catabolic process // phosphorylation // arginine metabolic process	transferase activity // kinase activity // carbamate kinase activity // ATP binding // nucleotide binding
C_RS02940	c0636	purK	5-(carboxyamino)imidazole ribonucleotide synthase	0.886023	0.0829511	0.000999	-0.199255	b0522	purK	1.873	Not DE	Not DE	Not DE	NA	phosphoribosylaminoimidazole carboxylase activity // protein homodimerization activity // 5-(carboxyamino)imidazole ribonucleotide synthase activity // ATP binding
C_RS02945	c0637	purE	5-(carboxyamino)imidazole ribonucleotide mutase	0.873346	0.0954533	0.0192141	-0.106249	b0523	purE	-0.284	Not DE	Not DE	Not DE	NA	identical protein binding // 5-(carboxyamino)imidazole ribonucleotide mutase activity
C_RS02950	c0638	c0638	hypothetical protein	0.187985	0.892465	#VALUE!	#VALUE!	NA	NA	NA	Not DE	Not present	Not present	NA	NA
C_RS02955	c0639	lpxH	UDP-2,3-diacylglucosamine diphosphatase	0.650303	-0.136486	0.428264	-0.155213	b0524	lpxH	-0.43	Not DE	Not DE	Not DE	lipid metabolic process // lipid A biosynthetic process	pyrophosphatase activity // metal ion binding // hydrolase activity // manganese ion binding // UDP-2,3-diacylglucosamine hydrolase activity
C_RS02960	c0641	ppiB	peptidylprolyl isomerase B	0.00613778	-0.833778	0.297118	0.0496308	b0525	ppiB	-0.024	Not DE	Not DE	Not DE	NA	protein binding // peptidyl-prolyl cis-trans isomerase activity
C_RS02965	c0642	cysS	cysteine--tRNA ligase	0.882404	-0.0607299	0.00504864	0.0717627	b0526	cysS	0.366	Not DE	Not DE	Not DE	tRNA aminoacylation for protein translation // translation // cysteinyl-tRNA aminoacylation	nucleotide binding // ligase activity // aminoacyl-tRNA ligase activity // metal ion binding // zinc ion binding // ATP binding // cysteine-tRNA ligase activity
C_RS02975	c0644	ybcJ	ribosome-associated protein YbcJ	0.109062	-0.55261	0.77685	-0.0454314	b0528	ybcJ	0.212	Not DE	Not DE	Not DE	translation	NA
C_RS02980	c0645	folD	bifunctional methylenetetrahydrofolate dehydrogenase/methenyltetrahydrofolate cyclohydrolase FolD	0.323067	-0.404644	0.341843	-0.0543923	b0529	folD	0.04	Not DE	Not DE	Not DE	oxidation-reduction process // tetrahydrofolate interconversion // methionine biosynthetic process // cellular amino acid biosynthetic process // metabolic process // one-carbon metabolic process // purine nucleotide biosynthetic process // histidine biosynthetic process	hydrolase activity // oxidoreductase activity // methylenetetrahydrofolate dehydrogenase (NADP+) activity // methylenetetrahydrofolate dehydrogenase [NAD(P)+] activity // catalytic activity // methenyltetrahydrofolate cyclohydrolase activity
C_RS03010	c0651	c0651	class I SAM-dependent methyltransferase	0.476384	0.359444	#VALUE!	#VALUE!	NA	NA	NA	Not DE	Not present	Not present	NA	NA
C_RS03015	c0652	ompT	omptin family outer membrane protease OmpT	9.1e-12	3.15701	6.28e-05	2.14666	b0565	ompT	3.25	Sig DE	Sig DE	Sig DE	proteolysis	serine-type endopeptidase activity // endopeptidase activity
C_RS03020	c0653	ybcH	DUF4434 family protein	0.00021	1.12896	#VALUE!	#VALUE!	b0567	ybcH	-0.023	Sig DE	Not DE	Not DE	NA	NA
C_RS03025	c0654	nfrA	bacteriophage adsorption protein NfrA	0.0338396	0.705601	0.00267194	0.395063	b0568	nfrA	-0.037	Not DE	Not DE	Not DE	receptor-mediated virion attachment to host cell	NA
C_RS03035	c0656	cusS	Cu(+)/Ag(+) sensor histidine kinase CusS	8.34e-07	1.06164	0.341753	-0.0513992	b0570	cusS	-0.569	Sig DE	Not DE	Not DE	signal transduction // phosphorelay signal transduction system // signal transduction by protein phosphorylation // peptidyl-histidine phosphorylation // cellular response to copper ion // cellular response to silver ion // phosphorylation	transferase activity, transferring phosphorus-containing groups // transferase activity // kinase activity // ATP binding // nucleotide binding // metal ion binding // protein histidine kinase activity // phosphorelay sensor kinase activity
C_RS03040	c0657	cusR	copper response regulator transcription factor CusR	0.0299592	0.777274	0.844316	0.195348	b0571	cusR	-0.988	Not DE	Sig DE	Not DE	positive regulation of transcription, DNA-templated // response to copper ion // phosphorelay signal transduction system // regulation of transcription, DNA-templated	DNA-binding transcription factor activity // DNA-binding transcription activator activity // transcription regulatory region sequence-specific DNA binding // phosphorelay response regulator activity // identical protein binding // DNA binding
C_RS03045	c0658	cusC	Cu(+)/Ag(+) efflux RND transporter outer membrane channel CusC	2.12e-08	2.43157	0.485462	-0.107803	b0572	cusC	-1.98	Sig DE	Sig DE	Not DE	transmembrane transport // ion transport // protein homotrimerization // protein palmitoylation // cellular copper ion homeostasis // response to silver ion // detoxification of copper ion // response to copper ion // copper ion export	transmembrane transporter activity // efflux transmembrane transporter activity // porin activity // identical protein binding // diacylglycerol binding // copper ion transmembrane transporter activity // copper ion binding // protein binding
C_RS03050	c0659	cusF	Cu(+)/Ag(+) efflux RND transporter periplasmic metallochaperone CusF	6.22e-08	2.17025	0.766019	0.0071955	b0573	cusF	-1.648	Sig DE	Sig DE	Not DE	cellular copper ion homeostasis // response to zinc ion // response to silver ion // detoxification of copper ion // response to copper ion	metal ion binding // metallochaperone activity // copper chaperone activity // protein binding // transition metal ion binding // copper ion binding
C_RS03055	c0660	cusB	Cu(+)/Ag(+) efflux RND transporter periplasmic adaptor subunit CusB	6.64e-08	1.70374	0.0497215	0.999278	b0574	cusB	-0.736	Sig DE	Sig DE	Not DE	transmembrane transport // copper ion transport // ion transport // cellular copper ion homeostasis // response to silver ion // detoxification of copper ion // plasma membrane copper ion transport // response to copper ion // copper ion export	transmembrane transporter activity // transition metal ion binding // protein binding // copper ion binding // copper ion transmembrane transporter activity
C_RS03060	c0661	cusA	Cu(+)/Ag(+) efflux RND transporter permease subunit CusA	0.000329	1.35318	0.124012	-0.450084	b0575	cusA	-0.251	Sig DE	Not DE	Not DE	cation transport // transmembrane transport // copper ion transport // ion transport // cation transmembrane transport // cellular copper ion homeostasis // response to silver ion // detoxification of copper ion // silver ion transport // plasma membrane copper ion transport // response to copper ion // copper ion export	transmembrane transporter activity // cation transmembrane transporter activity // protein binding // silver ion transmembrane transporter activity // copper ion binding // copper ion transmembrane transporter activity
C_RS03065	c0662	pheP	phenylalanine transporter	0.889104	-0.0722778	0.0462814	-0.588574	b0576	pheP	-0.264	Not DE	Not DE	Not DE	phenylalanine transport	NA
C_RS03070	c0663	ybdG	mechanosensitive ion channel YbdG	0.157558	-0.526645	0.0503971	-0.0846703	b0577	ybdG	0.363	Not DE	Not DE	Not DE	response to osmotic stress // cellular response to osmotic stress	identical protein binding // mechanosensitive ion channel activity
C_RS03075	c0664	nfsB	oxygen-insensitive NAD(P)H nitroreductase	0.0626968	-0.424281	0.00570238	0.121679	b0578	nfsB	1.173	Not DE	Sig DE	Not DE	2,4,6-trinitrotoluene catabolic process	identical protein binding // FMN binding // protein homodimerization activity // NAD(P)H nitroreductase activity // 6,7-dihydropteridine reductase activity
C_RS03080	c0665	ybdF	MmcQ/YjbR family DNA-binding protein	0.719136	0.143101	0.00260095	0.180148	b0579	ybdF	0.253	Not DE	Not DE	Not DE	NA	NA
C_RS03085	c0666	ybdJ	DUF1158 domain-containing protein	0.16588	0.575619	#VALUE!	#VALUE!	b0580	ybdJ	0.159	Not DE	Not DE	Not DE	NA	NA
C_RS03090	c0667	ybdK	glutamate--cysteine ligase	0.97256	0.0161243	0.00471324	0.0758749	b0581	ybdK	-0.328	Not DE	Not DE	Sig DE	cellular modified amino acid biosynthetic process	catalytic activity // ligase activity // nucleotide binding // ATP binding // glutamate-cysteine ligase activity // ligase activity, forming carbon-nitrogen bonds
C_RS03105	NA	NA	type I toxin-antitoxin system toxin HokE	0.966385	-0.0315292	#VALUE!	#VALUE!	NA	NA	NA	Not DE	Not present	Not present	NA	NA
C_RS03110	c0668	entD	enterobactin synthase subunit EntD	0.0344215	-0.949981	#VALUE!	#VALUE!	b0583	entD	0.719	Not DE	Not DE	Not DE	NA	NA
C_RS03120	c0669	fepA	siderophore enterobactin receptor FepA	3.69e-09	-2.04757	0.000153	-0.873027	b0584	fepA	1.652	Sig DE	Sig DE	Not DE	siderophore-dependent iron import into cell // ferric-enterobactin import into cell // colicin transport	protein domain specific binding // protein binding // ferric-enterobactin transmembrane transporter activity // colicin transmembrane transporter activity // ligand-gated channel activity
C_RS03125	c0671	fes	enterochelin esterase	0.707309	-0.196041	0.00955909	-0.168123	b0585	fes	0.489	Not DE	Not DE	Sig DE	siderophore-dependent iron import into cell // enterobactin catabolic process	enterochelin esterase activity
C_RS03130	c0672	ybdZ	enterobactin biosynthesis protein YbdZ	0.0476665	-0.840309	#VALUE!	#VALUE!	b4511	ybdZ	NA	Not DE	Not determined	Sig DE	positive regulation of catalytic activity // enterobactin biosynthetic process	protein binding
C_RS03135	c0673	entF	enterobactin non-ribosomal peptide synthetase EntF	0.0158933	-0.802565	0.12232	-0.0484122	b0586	entF	1.264	Not DE	Sig DE	Sig DE	amino acid activation for nonribosomal peptide biosynthetic process // enterobactin biosynthetic process	2,3-dihydroxybenzoate-serine ligase activity // nucleotidyltransferase activity // phosphopantetheine binding
C_RS03140	c0674	fepE	LPS O-antigen length regulator	0.8323	0.0996475	0.218481	-0.192645	b0587	fepE	0.256	Not DE	Not DE	Not DE	NA	transporter activity
C_RS03145	c0675	fepC	iron-enterobactin ABC transporter ATP-binding protein	0.92416	-0.0506178	0.00689019	0.195348	b0588	fepC	0.893	Not DE	Sig DE	Not DE	ferric-enterobactin import into cell	ferric-enterobactin transmembrane transporter activity
C_RS03150	c0676	fepG	iron-enterobactin ABC transporter permease	0.619962	0.257835	#VALUE!	#VALUE!	b0589	fepG	0.988	Not DE	Sig DE	Not DE	ferric-enterobactin import into cell	ferric-enterobactin transmembrane transporter activity
C_RS03155	c0677	fepD	Fe(3+)-siderophore ABC transporter permease	0.26875	0.495593	#VALUE!	#VALUE!	b0590	fepD	0.234	Not DE	Not DE	Not DE	ferric-enterobactin import into cell	ferric-enterobactin transmembrane transporter activity
C_RS03160	c0678	entS	enterobactin transporter EntS	0.249376	-0.533175	0.626646	-0.0543923	b0591	entS	0.183	Not DE	Not DE	Not DE	transmembrane transport // siderophore transport // cellular response to DNA damage stimulus // response to antibiotic // enterobactin transport	transmembrane transporter activity // enterobactin transmembrane transporter activity
C_RS03165	c0679	fepB	Fe2+-enterobactin ABC transporter substrate-binding protein	0.640531	-0.21213	0.30193	0.0328061	b0592	fepB	0.41	Not DE	Not DE	Not DE	enterobactin transport // ferric-enterobactin import into cell // cellular response to DNA damage stimulus // iron ion homeostasis // ion transport	enterobactin binding
C_RS03170	c0680	entC	isochorismate synthase EntC	0.0066929	-0.969158	0.00774033	-0.249822	b0593	entC	1.244	Not DE	Sig DE	Sig DE	enterobactin biosynthetic process	magnesium ion binding // isochorismate synthase activity
C_RS03175	c0681	entE	(2,3-dihydroxybenzoyl)adenylate synthase EntE	2.81e-05	-1.42677	0.0131712	-0.186065	b0594	entE	0.725	Sig DE	Sig DE	Sig DE	enterobactin biosynthetic process	2,3-dihydroxybenzoate-serine ligase activity // (2,3-dihydroxybenzoyl)adenylate synthase activity
C_RS03180	c0682	entB	enterobactin biosynthesis bifunctional isochorismatase/aryl carrier protein EntB	0.0273125	-1.66048	0.144211	-0.0985055	b0595	entB	1.228	Not DE	Sig DE	Sig DE	enterobactin biosynthetic process	2,3-dihydroxybenzoate-serine ligase activity // phosphopantetheine binding // magnesium ion binding // identical protein binding // protein binding // transferase activity, transferring alkyl or aryl (other than methyl) groups // isochorismatase activity
C_RS03185	c0683	entA	2,3-dihydro-2,3-dihydroxybenzoate dehydrogenase EntA	0.0374711	-1.43621	0.00443478	-0.384584	b0596	entA	1.06	Not DE	Sig DE	Not DE	enterobactin biosynthetic process	protein binding // identical protein binding // 2,3-dihydro-2,3-dihydroxybenzoate dehydrogenase activity
C_RS03190	c0684	entH	proofreading thioesterase EntH	0.244833	-1.42866	#VALUE!	#VALUE!	b0597	entH	1.014	Not DE	Sig DE	Sig DE	enterobactin biosynthetic process	1,4-dihydroxy-2-naphthoyl-CoA thioesterase activity // CoA hydrolase activity // hydrolase activity // identical protein binding // thiolester hydrolase activity // hydrolase activity, acting on ester bonds // protein binding
C_RS03195	c0685	cstA	carbon starvation protein CstA	0.97236	0.0543694	0.339316	0	b0598	cstA	-0.172	Not DE	Not DE	Sig DE	NA	NA
C_RS03200	c0686	c0686	YbdD/YjiX family protein	0.345011	0.373768	#VALUE!	#VALUE!	b4512	ybdD	NA	Not DE	Not determined	Sig DE	NA	NA
C_RS03205	c0687	ybdH	hydroxycarboxylate dehydrogenase HcxA	0.981041	-0.00912361	0.186749	-0.0543923	b0599	hcxA	-0.101	Not DE	Not DE	Sig DE	NA	NA
C_RS03210	c0688	ybdL	methionine-oxo-acid transaminase	5.92e-09	-1.41158	0.000178	-0.174621	b0600	ybdL	-0.143	Sig DE	Not DE	Not DE	NA	protein binding // methionine-oxo-acid transaminase activity // pyridoxal phosphate binding
C_RS03215	c0689	c0689	ParB-like nuclease domain-containing protein	0.14216	-0.411204	#VALUE!	#VALUE!	b0601	ybdM	0.201	Not DE	Not DE	Not DE	NA	NA
C_RS03220	c0690	c0690	phosphoadenosine phosphosulfate reductase	0.941318	0.0421482	#VALUE!	#VALUE!	b0602	ybdN	0.038	Not DE	Not DE	Sig DE	NA	NA
C_RS03225	c0691	ybdO	LysR family transcriptional regulator	0.0313528	1.21628	#VALUE!	#VALUE!	b0603	ybdO	-0.027	Not DE	Not DE	Not DE	NA	NA
C_RS03230	c0692	dsbG	thiol:disulfide interchange protein DsbG	0.046892	-0.558391	6.83e-05	-0.422752	b0604	dsbG	0.117	Not DE	Not DE	Sig DE	chaperone-mediated protein folding	protein disulfide isomerase activity
C_RS03235	c0694	ahpC	alkyl hydroperoxide reductase subunit C	0.257791	-0.343549	0.963661	0.0071955	b0605	ahpC	0.187	Not DE	Not DE	Not DE	siderophore biosynthetic process // cell redox homeostasis // cellular oxidant detoxification // response to oxidative stress // cellular response to sulfate starvation // response to hydroperoxide // response to alkyl hydroperoxide // oxidation-reduction process	alkylhydroperoxide reductase activity // thioredoxin peroxidase activity // identical protein binding // oxidoreductase activity // antioxidant activity // hydroperoxide reductase activity // oxidoreductase activity, acting on peroxide as acceptor // protein binding // peroxiredoxin activity // peroxidase activity
C_RS03240	c0695	ahpF	alkyl hydroperoxide reductase subunit F	0.743991	0.0895643	0.87117	0.0186342	b0606	ahpF	-0.425	Not DE	Not DE	Sig DE	NA	alkyl hydroperoxide reductase activity // FAD binding
C_RS03245	c0696	uspG	universal stress protein UspG	0.000968	-0.834586	0.00126388	0.24732	b0607	uspG	0.187	Not DE	Not DE	Sig DE	protein autophosphorylation // protein adenylylation // regulation of cell motility // response to stress	protein homodimerization activity // adenylate kinase activity // protein binding
C_RS03250	c0698	rnk	nucleoside diphosphate kinase regulator	0.717006	0.209847	0.000558	-0.442222	b0610	rnk	-0.042	Not DE	Not DE	Not DE	DNA-templated transcription, elongation // regulation of DNA-templated transcription, elongation	protein binding // RNA polymerase binding // DNA binding // bacterial-type RNA polymerase core enzyme binding
C_RS03255	c0699	rna	ribonuclease I	0.146503	0.516626	0.000625	0.285698	b0611	rna	-0.005	Not DE	Not DE	Not DE	RNA catabolic process	endoribonuclease activity
C_RS03260	c0700	citT	citrate/succinate antiporter CitT	0.991299	0.00724768	#VALUE!	#VALUE!	b0612	citT	0.04	Not DE	Not DE	Not DE	NA	NA
C_RS03265	c0701	citG	triphosphoribosyl-dephospho-CoA synthase CitG	0.516284	0.593798	#VALUE!	#VALUE!	b0613	citG	0.031	Not DE	Not DE	Not DE	phosphorylation // prosthetic group biosynthetic process	transferase activity // nucleotide binding // ATP binding // triphosphoribosyl-dephospho-CoA synthase activity
C_RS03270	c0702	citX	citrate lyase holo-[acyl-carrier protein] synthase	0.596852	-0.493449	#VALUE!	#VALUE!	b0614	citX	-0.047	Not DE	Not DE	Not DE	prosthetic group biosynthetic process // protein-phosphoribosyl dephospho-coenzyme A linkage	nucleotidyltransferase activity // transferase activity // holo-citrate lyase synthase activity
C_RS03275	c0704	citF	citrate lyase subunit alpha	0.304896	-0.711852	#VALUE!	#VALUE!	b0615	citF	0.059	Not DE	Not DE	Not DE	NA	NA
C_RS03280	c0706	citE	citrate (pro-3S)-lyase subunit beta	0.758131	-0.390595	#VALUE!	#VALUE!	b0616	citE	0.104	Not DE	Not DE	Not DE	NA	NA
C_RS03285	NA	NA	citrate lyase acyl carrier protein	0.781943	-0.676742	#VALUE!	#VALUE!	NA	NA	NA	Not DE	Not present	Not present	NA	NA
C_RS03290	c0709	citC	[citrate (pro-3S)-lyase] ligase	0.560456	0.393413	#VALUE!	#VALUE!	b0618	citC	0.107	Not DE	Not DE	Not DE	cellular protein modification process	protein binding // [citrate (pro-3S)-lyase] ligase activity
C_RS03295	c0710	dpiB	sensor histidine kinase DpiB	0.810063	0.0866215	#VALUE!	#VALUE!	b0619	dpiB	0.139	Not DE	Not DE	Not DE	protein autophosphorylation	protein binding // protein histidine kinase activity
C_RS03300	c0711	dpiA	two-component response regulator DpiA	0.863006	0.0829912	#VALUE!	#VALUE!	b0620	dpiA	0.079	Not DE	Not DE	Not DE	regulation of transcription, DNA-templated // phosphorelay signal transduction system	protein binding // DNA-binding transcription factor activity // DNA binding // phosphorelay response regulator activity
C_RS03305	c0712	dcuC	anaerobic C4-dicarboxylate transporter DcuC	0.983319	-0.0107518	#VALUE!	#VALUE!	b0621	dcuC	-0.038	Not DE	Not DE	Not DE	mixed acid fermentation // C4-dicarboxylate transport	C4-dicarboxylate transmembrane transporter activity // succinate:fumarate antiporter activity
C_RS03310	c0713	pagP	lipid IV(A) palmitoyltransferase PagP	0.0231524	0.78417	#VALUE!	#VALUE!	b0622	pagP	-0.195	Not DE	Not DE	Sig DE	lipid A biosynthetic process	transferase activity, transferring acyl groups // transferase activity // O-palmitoyltransferase activity
C_RS03315	c0714	cspE	transcription antiterminator/RNA stability regulator CspE	0.538934	0.379932	0.0015839	-0.434403	b0623	cspE	-0.001	Not DE	Not DE	Not DE	NA	NA
C_RS03320	c0715	crcB	fluoride efflux transporter CrcB	4.65e-05	1.40508	#VALUE!	#VALUE!	b0624	crcB	-0.011	Sig DE	Not DE	Sig DE	ion transmembrane transport // inorganic anion transport // cellular detoxification of fluoride // fluoride transmembrane transport	inorganic anion transmembrane transporter activity // protein homodimerization activity // anion channel activity // fluoride transmembrane transporter activity
C_RS03325	c0716	ybeM	deaminated glutathione amidase	0.963176	-0.0286787	0.000658	0.491597	b4581	ybeM	NA	Not DE	Not determined	Sig DE	NA	NA
C_RS03330	c0717	tatE	twin-arginine translocase subunit TatE	0.0116893	-0.916209	0.000543	0.687061	b0627	tatE	-0.266	Not DE	Not DE	Not DE	intracellular protein transmembrane transport // protein transport by the Tat complex // protein transport	protein transmembrane transporter activity
C_RS03335	c0718	lipA	lipoyl synthase	0.000597	-1.01586	0.0141762	0.112367	b0628	lipA	-0.435	Sig DE	Not DE	Sig DE	protein lipoylation // lipoate biosynthetic process	lipoyl synthase activity (acting on glycine-cleavage complex H protein // lipoyl synthase activity (acting on pyruvate dehydrogenase E2 protein) // sulfurtransferase activity // protein binding // protein homodimerization activity // iron-sulfur cluster binding // transferase activity // catalytic activity // 4 iron, 4 sulfur cluster binding // metal ion binding // lipoate synthase activity
C_RS03350	c0720	lipB	lipoyl(octanoyl) transferase LipB	0.880369	0.0717199	0.844685	-0.013043	b0630	lipB	0.24	Not DE	Not DE	Not DE	protein lipoylation // negative regulation of gene expression // lipoate metabolic process // lipoate biosynthetic process // cellular protein modification process	octanoyl transferase activity (acting on glycine-cleavage complex H protein) // protein binding // catalytic activity // octanoyltransferase activity // lipoyl(octanoyl) transferase activity // transferase activity // transferase activity, transferring acyl groups
C_RS03355	c0721	ybeD	YbeD family protein	0.797919	0.136155	0.000504	0.538041	b0631	ybeD	0.219	Not DE	Not DE	Sig DE	NA	NA
C_RS03360	c0722	dacA	D-alanyl-D-alanine carboxypeptidase DacA	0.640512	-0.15716	0.030541	-0.0573917	b0632	dacA	-0.068	Not DE	Not DE	Not DE	cell wall organization // peptidoglycan metabolic process // cell division // peptidoglycan biosynthetic process // regulation of cell shape // proteolysis	protein binding // protein homodimerization activity // endopeptidase activity // hydrolase activity // peptidase activity // beta-lactamase activity // penicillin binding // carboxypeptidase activity // serine-type D-Ala-D-Ala carboxypeptidase activity
C_RS03365	c0724	rlpA	endolytic peptidoglycan transglycosylase RlpA	0.0496424	-0.546867	0.00362284	0.205393	b0633	rlpA	0.012	Not DE	Not DE	Not DE	NA	NA
C_RS03370	c0725	mrdB	peptidoglycan glycosyltransferase MrdB	0.322486	-0.384302	0.0659842	-0.251539	b0634	mrdB	0.018	Not DE	Not DE	Sig DE	peptidoglycan biosynthetic process // regulation of cell shape	protein binding
C_RS03375	c0726	mrdA	peptidoglycan DD-transpeptidase MrdA	0.713495	0.0912539	0.670065	-0.00288828	b0635	mrdA	-0.003	Not DE	Not DE	Not DE	proteolysis // response to antibiotic // regulation of cell shape // cell wall organization // peptidoglycan biosynthetic process	peptidoglycan L,D-transpeptidase activity // protein binding // hydrolase activity // peptidase activity // carboxypeptidase activity // serine-type D-Ala-D-Ala carboxypeptidase activity // penicillin binding
C_RS03380	c0727	rlmH	23S rRNA (pseudouridine(1915)-N(3))-methyltransferase RlmH	0.323065	-0.311652	0.000273	-0.286304	b0636	rlmH	0.036	Not DE	Not DE	Not DE	methylation // rRNA processing // rRNA methylation // rRNA base methylation	protein binding // transferase activity // methyltransferase activity // ribosome binding // protein homodimerization activity // rRNA (pseudouridine-N3-)-methyltransferase activity
C_RS03385	c0728	rsfS	ribosome silencing factor	0.409615	-0.220708	0.00805539	-0.463947	b0637	rsfS	2.003	Not DE	Not DE	Not DE	mature ribosome assembly // regulation of translation // negative regulation of translation // negative regulation of ribosome biogenesis	protein binding // ribosomal large subunit binding
C_RS03390	c0729	cobC	adenosylcobalamin/alpha-ribazole phosphatase	0.620119	0.168448	#VALUE!	#VALUE!	b0638	cobC	0.194	Not DE	Not DE	Not DE	NA	NA
C_RS03395	c0730	nadD	nicotinate-nucleotide adenylyltransferase	0.503487	0.198587	#VALUE!	#VALUE!	b0639	nadD	0.213	Not DE	Not DE	Sig DE	'de novo' NAD biosynthetic process from aspartate // NAD salvage	nicotinate-nucleotide adenylyltransferase activity
C_RS03400	c0731	holA	DNA polymerase III subunit delta	0.774359	0.0710774	0.766674	-0.112475	b0640	holA	0.079	Not DE	Not DE	Not DE	DNA-dependent DNA replication	protein binding
C_RS03405	c0732	lptE	LPS assembly lipoprotein LptE	0.106902	-0.454889	0.545002	0.0143553	b0641	lptE	-0.066	Not DE	Not DE	Not DE	lipopolysaccharide transport // Gram-negative-bacterium-type cell outer membrane assembly	lipopolysaccharide binding // protein binding
C_RS03410	c0733	leuS	leucine--tRNA ligase	0.284251	-0.231969	0.00556931	-0.176251	b0642	leuS	0.391	Not DE	Not DE	Not DE	leucyl-tRNA aminoacylation	protein binding // leucine-tRNA ligase activity
C_RS03415	c0734	ybeL	zinc ribbon-containing protein	0.000115	-1.58384	0.00636352	0.177599	b0643	ybeL	0.043	Sig DE	Not DE	Sig DE	NA	NA
C_RS03420	c0735	rihA	pyrimidine-specific ribonucleoside hydrolase RihA	0.314658	-0.285051	0.00212009	0.370722	b0651	rihA	0.241	Not DE	Not DE	Sig DE	protein homotetramerization // pyrimidine ribonucleoside catabolic process	ribosylpyrimidine nucleosidase activity // identical protein binding // protein binding // calcium ion binding // uridine nucleosidase activity
C_RS03425	c0736	gltL	glutamate/aspartate ABC transporter ATP binding protein GltL	0.332541	-0.28764	0.000232	-0.279284	b0652	gltL	-0.17	Not DE	Not DE	Sig DE	NA	NA
C_RS03430	c0737	gltK	glutamate/aspartate ABC transporter permease GltK	0.436249	-0.447167	0.00140117	-0.490051	b0653	gltK	0.082	Not DE	Not DE	Sig DE	nitrogen compound transport // transmembrane transport // toxin transport // amino acid transport	transmembrane transporter activity
C_RS03435	c0738	gltJ	glutamate/aspartate ABC transporter permease GltJ	0.187806	-0.624749	0.000684	-0.192645	b0654	gltJ	0.234	Not DE	Not DE	Not DE	nitrogen compound transport // transmembrane transport // amino acid transport	transmembrane transporter activity
C_RS03440	c0739	gltI	glutamate/aspartate ABC transporter substrate-binding protein GltI	0.100465	-0.620083	0.0040316	-0.251539	b0655	gltI	0.143	Not DE	Not DE	Sig DE	L-glutamate transmembrane transport // L-aspartate transmembrane transport	aspartate binding // glutamate binding
C_RS03445	c0741	c0741	rhomboid family intramembrane serine protease	0.0398628	0.533539	#VALUE!	#VALUE!	NA	NA	NA	Not DE	Not present	Not present	NA	NA
C_RS03450	c0742	lnt	apolipoprotein N-acyltransferase	0.000362	0.905943	0.131531	-0.163268	b0657	lnt	0.022	Not DE	Not DE	Not DE	nitrogen compound metabolic process // lipoprotein biosynthetic process	transferase activity, transferring acyl groups // transferase activity // protein binding // N-acyltransferase activity
C_RS03455	c0743	ybeX	CNNM family magnesium/cobalt transport protein CorC	0.00430857	0.490568	0.00013	0.372952	b0658	ybeX	0.236	Not DE	Not DE	Not DE	oxidation-reduction process	flavin adenine dinucleotide binding // oxidoreductase activity, acting on CH-OH group of donors // transporter activity
C_RS03460	c0744	ybeY	rRNA maturation RNase YbeY	0.0246795	0.489162	0.94497	-0.0101344	b0659	ybeY	0.274	Not DE	Not DE	Sig DE	RNA phosphodiester bond hydrolysis, endonucleolytic // nucleic acid phosphodiester bond hydrolysis // proteolysis // ribosome biogenesis // transcription antitermination // endonucleolytic cleavage involved in rRNA processing // maturation of SSU-rRNA // rRNA processing // response to heat // ribosomal small subunit biogenesis // translation	metalloendopeptidase activity // endonuclease activity // nuclease activity // metal ion binding // hydrolase activity // zinc ion binding // endoribonuclease activity // protein binding // endoribonuclease activity, producing 3'-phosphomonoesters // nickel cation binding
C_RS03465	c0745	ybeZ	PhoH family protein	0.0518755	0.38121	0.00249182	0.0717627	b0660	ybeZ	0.061	Not DE	Not DE	Sig DE	NA	NA
C_RS03470	c0747	miaB	tRNA (N6-isopentenyl adenosine(37)-C2)-methylthiotransferase MiaB	0.108924	-0.330071	0.00389318	-0.0985055	b0661	miaB	-0.133	Not DE	Not DE	Not DE	tRNA methylthiolation // tRNA modification // tRNA processing // tRNA methylation	methylthiotransferase activity // N6-isopentenyladenosine methylthiotransferase activity // protein binding // catalytic activity // transferase activity // 4 iron, 4 sulfur cluster binding // iron-sulfur cluster binding // metal ion binding
C_RS03475	c0748	ubiF	2-octaprenyl-3-methyl-6-methoxy-1,4-benzoquinol hydroxylase	0.793465	-0.109322	0.194673	-0.0588937	b0662	ubiF	-0.059	Not DE	Not DE	Sig DE	ubiquinone biosynthetic process	protein binding // 2-octoprenyl-3-methyl-6-methoxy-1,4-benzoquinone hydroxylase activity
C_RS03515	c0749	asnB	asparagine synthase B	0.0744818	0.579332	0.116829	-0.0291463	b0674	asnB	0.126	Not DE	Not DE	Not DE	NA	NA
C_RS03520	c0750	umpH	ribonucleotide monophosphatase NagD	0.88629	0.0456466	0.00468492	0.145351	b0675	umpH	0.152	Not DE	Not DE	Not DE	UMP catabolic process	magnesium ion binding // 5'-nucleotidase activity
C_RS03525	c0751	nagC	DNA-binding transcriptional regulator NagC	0.380892	0.187536	0.000767	-0.112475	b0676	nagC	0.697	Not DE	Sig DE	Not DE	regulation of transcription, DNA-templated // carbohydrate metabolic process	DNA-binding transcription factor activity // DNA binding
C_RS03530	c0752	nagA	N-acetylglucosamine-6-phosphate deacetylase	0.468858	-0.226398	0.00223222	0.248535	b0677	nagA	0.04	Not DE	Not DE	Not DE	protein homotetramerization // N-acetylneuraminate catabolic process // N-acetylglucosamine catabolic process	identical protein binding // zinc ion binding // N-acetylglucosamine-6-phosphate deacetylase activity
C_RS03535	c0753	nagB	glucosamine-6-phosphate deaminase	0.434244	-0.190154	0.000582	0.327687	b0678	nagB	0.317	Not DE	Not DE	Not DE	metabolic process // carbohydrate metabolic process // N-acetylglucosamine metabolic process // N-acetylneuraminate catabolic process // UDP-N-acetylglucosamine biosynthetic process // N-acetylglucosamine catabolic process	hydrolase activity // catalytic activity // protein binding // identical protein binding // glucosamine-6-phosphate deaminase activity
C_RS03540	c0755	nagE	PTS N-acetyl glucosamine transporter subunit IIABC	0.812446	-0.203226	0.818195	0.217851	b0679	nagE	0.516	Not DE	Not DE	Not DE	N-acetylglucosamine transport // peptidoglycan turnover // cellular response to DNA damage stimulus // phosphoenolpyruvate-dependent sugar phosphotransferase system	protein binding // protein-phosphocysteine-glucosamine phosphotransferase system transporter activity // protein-phosphocysteine-N-acetylglucosamine phosphotransferase system transporter activity
C_RS03545	c0757	c0757	anion permease	0.486489	0.314486	#VALUE!	#VALUE!	NA	NA	NA	Not DE	Not present	Not present	NA	NA
C_RS03550	c0758	c0758	YhcH/YjgK/YiaL family protein	0.250797	1.32284	#VALUE!	#VALUE!	NA	NA	NA	Not DE	Not present	Not present	NA	NA
C_RS03555	c0759	c0759	exo-alpha-sialidase	0.467852	0.494926	#VALUE!	#VALUE!	NA	NA	NA	Not DE	Not present	Not present	NA	NA
C_RS03560	c0760	c0760	TerC family protein	0.229424	1.30855	#VALUE!	#VALUE!	NA	NA	NA	Not DE	Not present	Not present	NA	NA
C_RS03565	c0761	yagE	dihydrodipicolinate synthase family protein	0.919486	0.0595332	#VALUE!	#VALUE!	b0268	yagE	0.309	Not DE	Not DE	Not DE	aldonic acid catabolic process	2-dehydro-3-deoxy-D-pentonate aldolase activity // identical protein binding
C_RS03570	c0762	c0762	iron-containing alcohol dehydrogenase	0.910481	-0.0521586	#VALUE!	#VALUE!	NA	NA	NA	Not DE	Not present	Not present	NA	NA
C_RS03575	c0763	c0763	four-carbon acid sugar kinase family protein	0.521202	0.398609	#VALUE!	#VALUE!	NA	NA	NA	Not DE	Not present	Not present	NA	NA
C_RS03580	c0764	c0764	D-threonate 4-phosphate dehydrogenase	0.891182	0.0641462	#VALUE!	#VALUE!	NA	NA	NA	Not DE	Not present	Not present	NA	NA
C_RS03585	c0765	c0765	DeoR/GlpR transcriptional regulator	0.481099	0.256791	0.0931941	0.134878	NA	NA	NA	Not DE	Not present	Not present	NA	NA
C_RS03590	c0766	glnS	glutamine--tRNA ligase	0.757818	-0.120288	0.000971	-0.22095	b0680	glnS	0.027	Not DE	Not DE	Not DE	tRNA aminoacylation for protein translation // tRNA aminoacylation // translation // glutamyl-tRNA aminoacylation // glutaminyl-tRNA aminoacylation	aminoacyl-tRNA ligase activity // nucleotide binding // ligase activity // ATP binding // glutamine-tRNA ligase activity
C_RS03595	c0767	c0767	IS200/IS605 family transposase	0.687722	0.161844	#VALUE!	#VALUE!	NA	NA	NA	Not DE	Not present	Not present	NA	NA
C_RS03600	c0768	chiP	chitoporin	0.200132	0.408077	#VALUE!	#VALUE!	b0681	chiP	-0.021	Not DE	Not DE	Sig DE	oligosaccharide transport // diacetylchitobiose metabolic process	channel activity
C_RS03605	c0769	ybfN	hypothetical protein	0.272831	0.545413	#VALUE!	#VALUE!	b0682	chiQ	0.142	Not DE	Not DE	Not DE	NA	NA
C_RS03610	c0770	fur	ferric iron uptake transcriptional regulator	0.918692	-0.0504339	0.000842	-0.234465	b0683	fur	-0.095	Not DE	Not DE	Sig DE	regulation of transcription, DNA-templated // transcription, DNA-templated	metal ion binding // DNA-binding transcription factor activity // DNA binding
C_RS03615	NA	NA	fur leader peptide	0.956304	-0.032623	#VALUE!	#VALUE!	NA	NA	NA	Not DE	Not present	Not present	NA	NA
C_RS03625	c0771	fldA	flavodoxin FldA	0.722737	-0.146281	0.915116	0.0758749	b0684	fldA	0.108	Not DE	Not DE	Not DE	NA	NA
C_RS03630	c0772	ybfE	LexA regulated protein	0.883453	-0.0840229	#VALUE!	#VALUE!	b0685	ybfE	-0.588	Not DE	Not DE	Not DE	NA	NA
C_RS03635	c0773	ybfF	esterase	0.571544	0.199404	0.0049579	0.279768	b0686	ybfF	0.128	Not DE	Not DE	Not DE	NA	carboxylic ester hydrolase activity // thiolester hydrolase activity
C_RS03640	c0774	seqA	replication initiation negative regulator SeqA	0.669598	0.115921	0.00125512	0.293959	b0687	seqA	0.721	Not DE	Sig DE	Not DE	NA	NA
C_RS03645	c0775	pgm	alpha-D-glucose phosphate-specific phosphoglucomutase	0.203308	-0.311104	0.0278395	0.0538064	b0688	pgm	0.369	Not DE	Not DE	Not DE	NA	protein binding // phosphoglucomutase activity
C_RS03650	c0776	potE	putrescine-ornithine antiporter	0.737145	0.154021	#VALUE!	#VALUE!	b0692	potE	0.556	Not DE	Not DE	Not DE	transmembrane transport // ornithine transport // L-ornithine transmembrane transport // amino acid transport // putrescine transport	transmembrane transporter activity // putrescine transmembrane transporter activity // putrescine:ornithine antiporter activity // symporter activity // antiporter activity
C_RS03655	c0777	speF	ornithine decarboxylase SpeF	0.836243	0.116602	#VALUE!	#VALUE!	b0693	speF	0.015	Not DE	Not DE	Not DE	cellular response to acidic pH	protein homodimerization activity // pyridoxal phosphate binding // ornithine decarboxylase activity
C_RS03665	c0779	kdpE	two-component system response regulator KdpE	0.155655	0.497461	#VALUE!	#VALUE!	b0694	kdpE	0.155	Not DE	Not DE	Not DE	regulation of transcription, DNA-templated	DNA-binding transcription factor activity // protein homodimerization activity // DNA-binding transcription activator activity // protein binding // bacterial-type cis-regulatory region sequence-specific DNA binding
C_RS03670	c0780	kdpD	two-component system sensor histidine kinase KdpD	0.713084	0.169345	0.00837781	-0.215915	b0695	kdpD	-0.03	Not DE	Not DE	Sig DE	cellular response to potassium ion // protein dephosphorylation // signal transduction by protein phosphorylation // peptidyl-histidine phosphorylation // protein autophosphorylation	transcription factor binding // protein homodimerization activity // transferase activity, transferring phosphorus-containing groups // protein binding // phosphorelay sensor kinase activity
C_RS03675	c0781	kdpC	K(+)-transporting ATPase subunit C	0.131477	-0.601398	#VALUE!	#VALUE!	b0696	kdpC	0.042	Not DE	Not DE	Not DE	NA	NA
C_RS03680	c0782	kdpB	potassium-transporting ATPase subunit KdpB	0.422888	0.341072	#VALUE!	#VALUE!	b0697	kdpB	0.263	Not DE	Not DE	Not DE	cation transmembrane transport // potassium ion transmembrane transport // potassium ion transport // ion transport	magnesium ion binding // metal ion binding // hydrolase activity // potassium transmembrane transporter activity, phosphorylative mechanism // ATP binding // nucleotide binding
C_RS03685	c0783	kdpA	potassium-transporting ATPase subunit KdpA	0.866829	0.127342	#VALUE!	#VALUE!	b0698	kdpA	-0.128	Not DE	Not DE	Not DE	cation transmembrane transport // potassium ion transmembrane transport // potassium ion transport // ion transport	potassium ion binding // potassium transmembrane transporter activity, phosphorylative mechanism
C_RS03690	NA	NA	K(+)-transporting ATPase subunit F	0.641772	0.729087	#VALUE!	#VALUE!	NA	NA	NA	Not DE	Not present	Not present	NA	NA
C_RS03695	c0785	ybfA	YbfA family protein	0.390421	0.506361	#VALUE!	#VALUE!	b0699	ybfA	0.59	Not DE	Sig DE	Not DE	NA	NA
C_RS03700	c0786	ybgA	YbgA family protein	0.671627	-0.162896	0.753046	0.041243	b0707	ybgA	-0.701	Not DE	Not DE	Sig DE	NA	NA
C_RS03705	c0787	phr	deoxyribodipyrimidine photo-lyase	0.737967	-0.179073	0.000802	-0.336428	b0708	phr	-0.03	Not DE	Not DE	Not DE	phototransduction, visible light // photoreactive repair	damaged DNA binding // protein binding // deoxyribodipyrimidine photo-lyase activity
C_RS03710	c0788	dtpD	dipeptide permease DtpD	0.13418	-0.659319	#VALUE!	#VALUE!	b0709	dtpD	0.302	Not DE	Not DE	Not DE	dipeptide transmembrane transport	dipeptide transmembrane transporter activity
C_RS03715	c0789	ybgI	radiation resistance protein YbgI	0.770774	-0.429497	0.000443	0.480265	b0710	ybgI	0.342	Not DE	Not DE	Not DE	cellular response to DNA damage stimulus // DNA repair	metal ion binding
C_RS03720	c0790	pxpB	5-oxoprolinase subunit PxpB	0.79906	-0.185384	0.0001	0.444667	b0711	pxpB	0.601	Not DE	Not DE	Not DE	NA	NA
C_RS03725	c0791	pxpC	5-oxoprolinase subunit PxpC	0.908887	0.0436269	0.000551	0.371838	b0712	pxpC	0.822	Not DE	Not DE	Not DE	NA	NA
C_RS03730	c0792	pxpA	5-oxoprolinase subunit PxpA	0.490197	0.182112	0.0196302	0.0635029	b0713	pxpA	0.555	Not DE	Not DE	Not DE	carbohydrate metabolic process	catalytic activity // hydrolase activity // nucleotide binding // 5-oxoprolinase (ATP-hydrolyzing) activity // ATP binding
C_RS03735	c0793	nei	endonuclease VIII	0.00923786	0.585107	0.00982836	0.308011	b0714	nei	0.108	Not DE	Not DE	Not DE	nucleotide-excision repair // metabolic process // cellular response to DNA damage stimulus // DNA repair // nucleic acid phosphodiester bond hydrolysis // base-excision repair	endonuclease activity // hydrolase activity, hydrolyzing N-glycosyl compounds // nucleic acid binding // lyase activity // metal ion binding // hydrolase activity // catalytic activity // hydrolase activity, acting on glycosyl bonds // DNA binding // class I DNA-(apurinic or apyrimidinic site) endonuclease activity // oxidized pyrimidine nucleobase lesion DNA N-glycosylase activity // zinc ion bi…
C_RS03740	c0794	abrB	AbrB family transcriptional regulator	0.00360961	0.984438	#VALUE!	#VALUE!	b0715	abrB	0.102	Not DE	Not DE	Not DE	NA	NA
C_RS03750	c0796	gltA	citrate (Si)-synthase	0.00295454	0.763799	9e-05	0.909965	b0720	gltA	1.967	Not DE	Sig DE	Not DE	protein hexamerization // metabolic process // tricarboxylic acid cycle	NADH binding // protein binding // transferase activity, transferring acyl groups, acyl groups converted into alkyl on transfer // catalytic activity // identical protein binding // transferase activity // citrate (Si)-synthase activity
C_RS03760	c0798	sdhC	succinate dehydrogenase cytochrome b556 subunit	0.000725	0.905652	0.000444	0.393965	b0721	sdhC	-0.111	Not DE	Not DE	Sig DE	aerobic respiration // cytochrome complex assembly	ubiquinone binding // heme binding // succinate dehydrogenase (ubiquinone) activity // electron transfer activity
C_RS03765	c0800	sdhD	succinate dehydrogenase membrane anchor subunit	0.000982	0.937187	0.0196302	1.28688	b0722	sdhD	0.14	Not DE	Not DE	Sig DE	electron transport chain // oxidation-reduction process // tricarboxylic acid cycle // aerobic respiration // cytochrome complex assembly	metal ion binding // oxidoreductase activity, acting on the CH-CH group of donors // succinate dehydrogenase activity // heme binding // electron transfer activity
C_RS03770	c0801	sdhA	succinate dehydrogenase flavoprotein subunit	4.71e-06	0.834961	0.00316681	1.32998	b0723	sdhA	0.2	Not DE	Not DE	Sig DE	oxidation-reduction process // tricarboxylic acid cycle // aerobic respiration	flavin adenine dinucleotide binding // protein binding // succinate dehydrogenase activity // electron transfer activity
C_RS03775	c0802	sdhB	succinate dehydrogenase iron-sulfur subunit SdhB	7.84e-06	0.847068	8.66e-05	1.40054	b0724	sdhB	-0.181	Not DE	Not DE	Sig DE	aerobic respiration	4 iron, 4 sulfur cluster binding // 3 iron, 4 sulfur cluster binding // 2 iron, 2 sulfur cluster binding // iron-sulfur cluster binding // electron transfer activity // protein binding
C_RS03785	c0803	sucA	2-oxoglutarate dehydrogenase E1 component	0.0690886	0.625743	0.00140729	0.516015	b0726	sucA	0.897	Not DE	Sig DE	Sig DE	tricarboxylic acid cycle // oxidation-reduction process	nucleotide binding // magnesium ion binding // identical protein binding // protein binding // oxidoreductase activity, acting on the aldehyde or oxo group of donors, disulfide as acceptor // oxidoreductase activity // thiamine pyrophosphate binding // oxoglutarate dehydrogenase (succinyl-transferring) activity
C_RS03790	c0804	sucB	2-oxoglutarate dehydrogenase complex dihydrolipoyllysine-residue succinyltransferase	0.700858	0.184406	9.5e-05	0.613532	b0727	sucB	0.652	Not DE	Not DE	Sig DE	tricarboxylic acid cycle	protein binding // lipoic acid binding // dihydrolipoyllysine-residue succinyltransferase activity
C_RS03795	c0805	sucC	ADP-forming succinate--CoA ligase subunit beta	0.57928	0.42126	5.88e-05	0.487486	b0728	sucC	0.377	Not DE	Not DE	Sig DE	succinyl-CoA metabolic process // tricarboxylic acid cycle	catalytic activity // magnesium ion binding // ligase activity // protein binding // nucleotide binding // metal ion binding // ATP binding // succinate-CoA ligase (ADP-forming) activity
C_RS03800	c0806	sucD	succinate--CoA ligase subunit alpha	0.872328	0.252312	0.000145	0.535058	b0729	sucD	0.803	Not DE	Not DE	Sig DE	nucleoside triphosphate biosynthetic process // nucleoside diphosphate phosphorylation // succinate metabolic process // succinyl-CoA metabolic process // protein autophosphorylation // tricarboxylic acid cycle	nucleoside diphosphate kinase activity // catalytic activity // protein binding // ligase activity // nucleotide binding // succinate-CoA ligase (ADP-forming) activity
C_RS03805	c0807	c0807	tetratricopeptide repeat protein	0.0122516	1.55655	#VALUE!	#VALUE!	NA	NA	NA	Not DE	Not present	Not present	NA	NA
C_RS03815	c0811	cydA	cytochrome ubiquinol oxidase subunit I	0.829287	-0.0648155	0.614788	0.119024	b0733	cydA	0.304	Not DE	Not DE	Not DE	NA	NA
C_RS03820	c0812	cydB	cytochrome d ubiquinol oxidase subunit II	0.43256	-0.338069	0.498624	0.202888	b0734	cydB	-0.124	Not DE	Not DE	Sig DE	oxidation-reduction process // oxidative phosphorylation	metal ion binding // oxidoreductase activity
C_RS03825	NA	NA	cytochrome bd-I oxidase subunit CydX	0.485807	-0.265275	#VALUE!	#VALUE!	NA	NA	NA	Not DE	Not present	Not present	NA	NA
C_RS03830	c0814	ybgE	cyd operon protein YbgE	0.278659	-0.31035	#VALUE!	#VALUE!	b0735	ybgE	-0.003	Not DE	Not DE	Not DE	NA	NA
C_RS03835	c0815	ybgC	tol-pal system-associated acyl-CoA thioesterase	0.876516	-0.057502	0.000543	0.776525	b0736	ybgC	-0.005	Not DE	Not DE	Not DE	lipid metabolic process	acyl-CoA hydrolase activity // thiolester hydrolase activity // hydrolase activity // protein binding
C_RS03840	c0816	tolQ	Tol-Pal system protein TolQ	0.636442	0.104631	0.514824	-0.0159576	b0737	tolQ	-0.168	Not DE	Not DE	Not DE	cell septum assembly // cell division // protein import // bacteriocin transport	protein binding
C_RS03845	c0817	tolR	colicin uptake protein TolR	0.345523	0.218526	0.0128422	0.134878	b0738	tolR	0.518	Not DE	Not DE	Not DE	cell septum assembly // cell cycle // transmembrane transport // cell division // protein transport // bacteriocin transport	transmembrane transporter activity // protein binding
C_RS03850	c0818	tolA	cell envelope integrity protein TolA	0.801029	-0.141332	0.000466	0.303342	b0739	tolA	-0.22	Not DE	Not DE	Not DE	cell septum assembly // protein import // viral entry into host cell // cellular response to bacteriocin // cell division // bacteriocin transport	disordered domain specific binding // virion binding // protein domain specific binding // protein binding
C_RS03855	c0819	tolB	Tol-Pal system protein TolB	0.528213	-0.380971	0.00042	0.299831	b0740	tolB	0.3	Not DE	Not DE	Not DE	cell septum assembly // cellular response to bacteriocin // cell division // protein transport // bacteriocin transport // protein import	protein-containing complex binding // protein domain specific binding // protein binding
C_RS03860	c0821	pal	peptidoglycan-associated lipoprotein Pal	0.27596	-0.524988	0.0117739	0.372952	b0741	pal	0.447	Not DE	Not DE	Not DE	cell septum assembly // cell division	protein binding
C_RS03905	c0825	nadA	quinolinate synthase NadA	7.77e-50	2.4649	2.38e-05	1.33857	b0750	nadA	-0.078	Sig DE	Not DE	Not DE	pyridine nucleotide biosynthetic process // quinolinate biosynthetic process // NAD biosynthetic process // 'de novo' NAD biosynthetic process from aspartate	transferase activity, transferring alkyl or aryl (other than methyl) groups // transferase activity // metal ion binding // iron-sulfur cluster binding // 4 iron, 4 sulfur cluster binding // quinolinate synthetase A activity
C_RS03910	c0826	pnuC	nicotinamide riboside transporter PnuC	1.21e-20	1.85193	0.0506933	1.10836	b0751	pnuC	0.205	Sig DE	Not DE	Sig DE	nicotinamide riboside transport	nicotinamide riboside transmembrane transporter activity
C_RS03920	c0829	ybgS	YbgS-like family protein	0.0341783	-0.763022	#VALUE!	#VALUE!	b0753	ybgS	-0.465	Not DE	Not DE	Sig DE	NA	NA
C_RS03930	c0830	aroG	3-deoxy-7-phosphoheptulonate synthase AroG	0.904165	0.0540572	0.199127	-0.120294	b0754	aroG	0.297	Not DE	Not DE	Not DE	NA	identical protein binding // 3-deoxy-7-phosphoheptulonate synthase activity
C_RS03935	c0831	gpmA	2,3-diphosphoglycerate-dependent phosphoglycerate mutase	0.0198489	-0.705827	0.0199554	0.0962619	b0755	gpmA	0.9	Not DE	Sig DE	Sig DE	canonical glycolysis	ATP binding // protein homodimerization activity // 2,3-bisphosphoglycerate-dependent phosphoglycerate mutase activity
C_RS03940	c0832	galM	galactose-1-epimerase	5.73e-09	0.805379	6.83e-05	1.301	b0756	galM	1.034	Not DE	Sig DE	Not DE	galactose catabolic process via UDP-galactose	aldose 1-epimerase activity
C_RS03945	c0833	galK	galactokinase	0.723402	0.0912716	0.000156	0.293959	b0757	galK	0.081	Not DE	Not DE	Not DE	carbohydrate phosphorylation // carbohydrate metabolic process // phosphorylation // galactose metabolic process // galactose catabolic process via UDP-galactose	phosphotransferase activity, alcohol group as acceptor // transferase activity // metal ion binding // kinase activity // nucleotide binding // ATP binding // magnesium ion binding // galactokinase activity
C_RS03950	c0834	galT	galactose-1-phosphate uridylyltransferase	0.451509	-0.275101	0.000976	0.275007	b0758	galT	0.382	Not DE	Not DE	Not DE	galactose catabolic process via UDP-galactose	galactokinase activity // ferrous iron binding // zinc ion binding // UDP-glucose:hexose-1-phosphate uridylyltransferase activity
C_RS03955	c0835	galE	UDP-glucose 4-epimerase GalE	0.380914	-0.2955	0.0151659	0.10165	b0759	galE	0.373	Not DE	Not DE	Not DE	carbohydrate metabolic process // galactose metabolic process // galactose catabolic process via UDP-galactose // colanic acid biosynthetic process	protein binding // identical protein binding // racemase and epimerase activity, acting on carbohydrates and derivatives // NAD+ binding // UDP-glucose 4-epimerase activity
C_RS03960	c0836	modF	molybdate ABC transporter ATP-binding protein ModF	0.672256	-0.166908	0.00041	-0.21927	b0760	modF	0.33	Not DE	Not DE	Not DE	NA	NA
C_RS03970	c0837	modE	molybdenum-dependent transcriptional regulator	0.376822	-0.207367	0.113709	-0.171368	b0761	modE	0.122	Not DE	Not DE	Not DE	negative regulation of DNA-templated transcription, initiation	bacterial-type cis-regulatory region sequence-specific DNA binding // molybdenum ion binding
C_RS03975	c0838	acrZ	multidrug efflux pump accessory protein AcrZ	0.224945	-0.546168	#VALUE!	#VALUE!	b0762	acrZ	-0.424	Not DE	Not DE	Not DE	cellular response to cell envelope stress	xenobiotic transmembrane transporter activity // protein binding
C_RS03980	c0840	modA	molybdate ABC transporter substrate-binding protein	1.04e-07	-2.29616	0.0156526	-0.571322	b0763	modA	-0.052	Sig DE	Not DE	Not DE	molybdate ion transport	molybdate ion binding // tungstate binding // molybdenum ion binding
C_RS03985	c0841	modB	molybdate ABC transporter permease subunit	0.0324433	-1.36967	#VALUE!	#VALUE!	b0764	modB	0.388	Not DE	Not DE	Sig DE	molybdate ion transport	molybdate ion transmembrane transporter activity
C_RS03990	c0842	modC	molybdenum ABC transporter ATP-binding protein ModC	0.00689298	-1.15191	0.283809	-0.120294	b0765	modC	0.112	Sig DE	Not DE	Not DE	metal ion transport // transition metal ion transport // molybdate ion transport	molybdenum ion transmembrane transporter activity // ATPase activity // ATP binding // nucleotide binding // ATPase-coupled molybdate transmembrane transporter activity // molybdate ion transmembrane transporter activity
C_RS03995	c0843	ybhA	bifunctional pyridoxal phosphate/fructose-1,6-bisphosphate phosphatase	0.00505486	-0.605071	0.000708	-0.187707	b0766	ybhA	0.039	Not DE	Not DE	Not DE	pyridoxal phosphate catabolic process	phosphatase activity // sugar-phosphatase activity // pyridoxal phosphatase activity // phosphotransferase activity, alcohol group as acceptor // magnesium ion binding
C_RS04000	c0844	pgl	6-phosphogluconolactonase	7.63e-07	-1.10257	0.0137401	0.187768	b0767	pgl	0.555	Sig DE	Not DE	Sig DE	glucose metabolic process // carbohydrate metabolic process // pentose-phosphate shunt	hydrolase activity // 6-phosphogluconolactonase activity
C_RS04005	c0845	ybhD	LysR family transcriptional regulator	0.424576	-0.271784	#VALUE!	#VALUE!	b0768	ybhD	0.007	Not DE	Not DE	Not DE	NA	NA
C_RS04010	c0846	ybhH	4-oxalomesaconate tautomerase	0.155727	2.16537	#VALUE!	#VALUE!	b0769	ybhH	0.232	Not DE	Not DE	Not DE	NA	isomerase activity
C_RS04015	c0847	ybhI	anion permease	0.998743	-0.00205226	#VALUE!	#VALUE!	b0770	ybhI	-0.122	Not DE	Not DE	Not DE	NA	NA
C_RS04020	c0848	ybhJ	hydratase	2.21e-05	1.05924	#VALUE!	#VALUE!	b0771	ybhJ	0.11	Sig DE	Not DE	Not DE	NA	NA
C_RS04025	c0849	ybhC	putative acyl-CoA thioester hydrolase	0.0928602	0.58523	0.000499	0.52306	b0772	ybhC	0.624	Not DE	Not DE	Not DE	NA	NA
C_RS04030	c0850	ybhB	kinase inhibitor	0.0709519	-0.533507	0.408119	0.041243	b0773	ybhB	0.328	Not DE	Not DE	Sig DE	NA	NA
C_RS04035	c0851	gipA	transposase	0.912209	-0.0518446	#VALUE!	#VALUE!	NA	NA	NA	Not DE	Not present	Not present	NA	NA
C_RS04040	c0853	bioA	adenosylmethionine--8-amino-7-oxononanoate transaminase	0.8947	0.0585657	0.0454188	-0.0394883	b0774	bioA	0.293	Not DE	Not DE	Not DE	biotin biosynthetic process	protein homodimerization activity // pyridoxal phosphate binding // adenosylmethionine-8-amino-7-oxononanoate transaminase activity
C_RS04045	c0855	bioB	biotin synthase BioB	0.267433	-0.698028	4.98e-05	-0.628162	b0775	bioB	0.191	Not DE	Not DE	Sig DE	biotin biosynthetic process	iron-sulfur cluster binding // metal ion binding // transferase activity // iron ion binding // catalytic activity // protein homodimerization activity // protein binding // 2 iron, 2 sulfur cluster binding // 4 iron, 4 sulfur cluster binding // biotin synthase activity
C_RS04050	c0856	bioF	8-amino-7-oxononanoate synthase	0.352897	-0.370774	0.000216	-0.117161	b0776	bioF	0.231	Not DE	Not DE	Not DE	biosynthetic process // biotin biosynthetic process	catalytic activity // transferase activity // pyridoxal phosphate binding // 8-amino-7-oxononanoate synthase activity
C_RS04055	c0857	bioC	malonyl-ACP O-methyltransferase BioC	0.308627	-0.302046	#VALUE!	#VALUE!	b0777	bioC	-0.092	Not DE	Not DE	Not DE	biotin biosynthetic process	carboxyl-O-methyltransferase activity
C_RS04060	c0858	bioD	ATP-dependent dethiobiotin synthetase BioD	0.398674	-0.212598	0.786694	-0.00288828	b0778	bioD	0.246	Not DE	Not DE	Not DE	biotin biosynthetic process	magnesium ion binding // ATP binding // dethiobiotin synthase activity
C_RS04065	c0860	uvrB	excinuclease ABC subunit B	0.941318	-0.036152	0.0021271	0.297485	b0779	uvrB	0.328	Not DE	Not DE	Sig DE	cellular response to DNA damage stimulus // SOS response // DNA repair // nucleotide-excision repair // nucleic acid phosphodiester bond hydrolysis // response to radiation	hydrolase activity // ATPase activity // nuclease activity // nucleotide binding // excinuclease ABC activity // DNA binding // ATP binding // identical protein binding // protein binding
C_RS04070	c0861	ybhK	uridine diphosphate-N-acetylglucosamine-binding protein YvcK	0.672861	-0.155668	0.00289877	-0.229382	b0780	ybhK	0.006	Not DE	Not DE	Not DE	NA	NA
C_RS04080	c0862	moaA	GTP 3',8-cyclase MoaA	0.388478	-0.334275	#VALUE!	#VALUE!	b0781	moaA	-0.447	Not DE	Not DE	Not DE	response to heat // Mo-molybdopterin cofactor biosynthetic process	GTP 3',8'-cyclase activity
C_RS04085	c0863	moaB	molybdenum cofactor biosynthesis protein B	0.00141744	-0.763147	0.000546	0.611645	b0782	moaB	0.276	Not DE	Not DE	Not DE	NA	NA
C_RS04090	c0865	moaC	cyclic pyranopterin monophosphate synthase MoaC	0.0142972	-0.696305	0.218069	0.116365	b0783	moaC	0.191	Not DE	Not DE	Not DE	Mo-molybdopterin cofactor biosynthetic process	protein binding // lyase activity // cyclic pyranopterin monophosphate synthase activity // identical protein binding
C_RS04095	c0866	moaD	molybdopterin synthase sulfur carrier subunit	0.261257	-0.578703	0.158401	0.164786	b0784	moaD	0.218	Not DE	Not DE	Not DE	Mo-molybdopterin cofactor biosynthetic process	protein binding
C_RS04100	c0867	moaE	molybdopterin synthase catalytic subunit MoaE	0.670035	-0.280407	0.00328375	0.326537	b0785	moaE	0.115	Not DE	Not DE	Not DE	NA	protein homodimerization activity // protein binding
C_RS04105	c0868	ybhL	Bax inhibitor-1/YccA family protein	0.542089	-0.177267	0.00350785	0.317304	b0786	ybhL	0.123	Not DE	Not DE	Sig DE	NA	NA
C_RS04110	c0870	ybhM	Bax inhibitor-1/YccA family protein	0.478593	0.425706	#VALUE!	#VALUE!	b0787	ybhM	-0.164	Not DE	Not DE	Not DE	NA	NA
C_RS04115	c0871	ybhN	UPF0104 family protein	0.247767	-0.334551	#VALUE!	#VALUE!	b0788	ybhN	0.149	Not DE	Not DE	Sig DE	NA	NA
C_RS04120	c0872	clsB	cardiolipin synthase ClsB	0.237624	-0.441955	0.0138972	-0.229382	b0789	clsB	-0.068	Not DE	Not DE	Sig DE	lipid metabolic process // phospholipid biosynthetic process // cardiolipin biosynthetic process	catalytic activity // transferase activity // phosphotransferase activity, for other substituted phosphate groups // cardiolipin synthase activity // phospholipase D activity
C_RS04125	c0873	ybhP	endonuclease/exonuclease/phosphatase family protein	0.101853	-0.547318	0.10763	-0.0694519	b0790	ybhP	-0.166	Not DE	Not DE	Sig DE	NA	NA
C_RS04130	c0874	ybhQ	YbhQ family protein	0.946212	-0.0376008	#VALUE!	#VALUE!	b0791	ybhQ	0.059	Not DE	Not DE	Sig DE	NA	NA
C_RS04135	c0875	ybhR	ABC transporter permease	0.696753	-0.170626	0.0147934	-0.471929	b0792	ybhR	0.26	Not DE	Not DE	Not DE	xenobiotic detoxification by transmembrane export across the plasma membrane // cellular response to DNA damage stimulus	efflux transmembrane transporter activity
C_RS04140	c0876	ybhS	ABC transporter permease	0.052354	-0.618284	#VALUE!	#VALUE!	b0793	ybhS	0.008	Not DE	Not DE	Not DE	xenobiotic detoxification by transmembrane export across the plasma membrane // transmembrane transport	efflux transmembrane transporter activity
C_RS04145	c0877	ybhF	ABC transporter ATP-binding protein	0.0427045	-0.794072	0.00717063	-0.229382	b0794	ybhF	0.2	Not DE	Not DE	Not DE	xenobiotic detoxification by transmembrane export across the plasma membrane	efflux transmembrane transporter activity // protein binding
C_RS04150	c0878	ybhG	secretion protein HlyD	0.0113154	-0.991041	0.00116735	-0.526992	b0795	ybhG	-0.049	Not DE	Not DE	Not DE	NA	NA
C_RS04155	c0879	cecR	DNA-binding transcriptional regulator CecR	0.0195426	-0.759487	#VALUE!	#VALUE!	b0796	cecR	-0.032	Not DE	Not DE	Not DE	negative regulation of DNA-templated transcription, initiation // positive regulation of DNA-templated transcription, initiation	identical protein binding
C_RS04160	c0880	rhlE	ATP-dependent RNA helicase RhlE	0.00517326	-1.20279	0.000129	-1.22095	b0797	rhlE	-1.935	Sig DE	Sig DE	Sig DE	response to heat // ribosome assembly	RNA helicase activity
C_RS04170	c0883	dinG	ATP-dependent DNA helicase DinG	0.912235	-0.0555081	0.592234	0.0129262	b0799	dinG	-0.211	Not DE	Not DE	Sig DE	nucleobase-containing compound metabolic process // SOS response // DNA duplex unwinding // DNA repair	nucleic acid binding // hydrolase activity, acting on acid anhydrides, in phosphorus-containing anhydrides // helicase activity // hydrolase activity // metal ion binding // iron-sulfur cluster binding // nucleotide binding // DNA binding // ATP binding // ATPase activity // DNA/RNA helicase activity // protein binding // 4 iron, 4 sulfur cluster binding // DNA helicase activity
C_RS04175	c0884	ybiB	DNA-binding protein YbiB	0.0150369	-0.775167	9.27e-05	0.350497	b0800	ybiB	-0.256	Not DE	Not DE	Not DE	NA	NA
C_RS04180	c0885	hcxB	hydroxycarboxylate dehydrogenase HcXB	0.000998	0.880698	0.000156	0.635987	b0801	hcxB	0.411	Not DE	Not DE	Not DE	NA	NA
C_RS04185	c0886	ybiJ	DUF1471 domain-containing protein	0.00384999	0.782237	#VALUE!	#VALUE!	b0802	ybiJ	0.466	Not DE	Not DE	Sig DE	NA	NA
C_RS04190	c0888	c0888	C4-type zinc finger protein YbiI	0.235728	0.471515	#VALUE!	#VALUE!	b0803	ybiI	0.621	Not DE	Not DE	Not DE	NA	NA
C_RS04195	c0889	ybiX	PKHD-type hydroxylase YbiX	0.819175	-0.108455	#VALUE!	#VALUE!	b0804	ybiX	1.066	Not DE	Sig DE	Sig DE	NA	NA
C_RS04200	c0890	fiu	catecholate siderophore receptor Fiu	0.0547766	-0.934391	#VALUE!	#VALUE!	b0805	fiu	1.771	Not DE	Sig DE	Not DE	ion transport // iron ion homeostasis // siderophore transmembrane transport // siderophore-dependent iron import into cell // microcin transport // siderophore transport	signaling receptor activity // siderophore uptake transmembrane transporter activity
C_RS04210	c0892	rlmF	23S rRNA (adenine(1618)-N(6))-methyltransferase RlmF	0.0192419	-1.18057	5.88e-05	-0.659723	b0807	rlmF	0.058	Not DE	Not DE	Not DE	rRNA base methylation	23S rRNA (adenine(1618)-N(6))-methyltransferase activity
C_RS04215	c0893	ybiO	mechanosensitive channel protein	0.00834292	0.586658	#VALUE!	#VALUE!	b0808	ybiO	-0.204	Not DE	Not DE	Sig DE	cellular response to osmotic stress	mechanosensitive ion channel activity
C_RS04220	c0894	glnQ	glutamine ABC transporter ATP-binding protein GlnQ	0.664666	0.160199	0.00011	0.469886	b0809	glnQ	0.227	Not DE	Not DE	Sig DE	glutamine transport	L-glutamine transmembrane transporter activity
C_RS04225	c0895	glnP	glutamine ABC transporter permease GlnP	0.000634	0.618261	0.00932347	0.309176	b0810	glnP	-0.056	Not DE	Not DE	Sig DE	nitrogen compound transport // transmembrane transport // glutamine transport // amino acid transport	transmembrane transporter activity // L-glutamine transmembrane transporter activity
C_RS04230	c0896	glnH	glutamine ABC transporter substrate-binding protein GlnH	0.946119	0.0244549	0.00325004	0.246104	b0811	glnH	-0.098	Not DE	Not DE	Sig DE	ion transmembrane transport // glutamine transport // amino acid transport	ligand-gated ion channel activity // glutamine binding
C_RS04240	c0898	dps	DNA starvation/stationary phase protection protein Dps	0.00680515	-1.14363	0.00333679	-0.597278	b0812	dps	-1.727	Sig DE	Sig DE	Sig DE	NA	NA
C_RS04245	c0899	rhtA	threonine/homoserine exporter RhtA	9.87e-07	-2.53584	#VALUE!	#VALUE!	b0813	rhtA	-0.505	Sig DE	Not DE	Not DE	homoserine transport // threonine transport	homoserine transmembrane transporter activity // secondary active transmembrane transporter activity // threonine efflux transmembrane transporter activity
C_RS04250	c0900	ompX	outer membrane protein OmpX	5.82e-26	-3.44467	0.000645	-1.04692	b0814	ompX	-0.3	Sig DE	Not DE	Sig DE	NA	NA
C_RS04255	c0901	opgE	phosphoethanolamine transferase	2.04e-15	1.77595	#VALUE!	#VALUE!	b0815	opgE	0.171	Sig DE	Not DE	Not DE	NA	transferase activity
C_RS04260	c0902	mntS	manganase accumulation protein MntS	0.0584877	0.683531	#VALUE!	#VALUE!	b4705	mntS	NA	Not DE	Not determined	Not DE	cellular manganese ion homeostasis // cellular response to manganese ion	NA
C_RS04265	c0903	mntR	manganese-binding transcriptional regulator MntR	0.843067	-0.166834	0.00638397	-0.209228	b0817	mntR	0.006	Not DE	Not DE	Not DE	regulation of transcription, DNA-templated // positive regulation of DNA-templated transcription, initiation // negative regulation of transcription, DNA-templated	DNA-binding transcription repressor activity // transcription regulatory region sequence-specific DNA binding // protein binding // transition metal ion binding // protein dimerization activity // DNA binding // manganese ion binding // DNA-binding transcription factor activity
C_RS04270	c0904	ybiR	anion transporter	0.438243	0.576673	#VALUE!	#VALUE!	b0818	ybiR	0.044	Not DE	Not DE	Not DE	NA	NA
C_RS04275	c0905	ldtB	L,D-transpeptidase	0.0394759	0.62802	0.000212	0.361768	b0819	ldtB	-0.066	Not DE	Not DE	Sig DE	cell wall organization // proteolysis // peptidoglycan biosynthetic process // regulation of cell shape // peptidoglycan-protein cross-linking	carboxypeptidase activity // hydrolase activity // transferase activity // peptidoglycan L,D-transpeptidase activity // transferase activity, transferring glycosyl groups
C_RS04280	c0906	ybiT	ABC-F family ATPase	0.0403854	-0.688138	6.83e-05	-0.588574	b0820	ybiT	-0.025	Not DE	Not DE	Not DE	NA	ATPase activity // ATP binding // nucleotide binding
C_RS04285	c0907	ybiV	sugar-phosphatase YbiV	0.09307	0.502036	0.000559	0.428678	b0822	ybiV	-0.134	Not DE	Not DE	Sig DE	NA	sorbitol-6-phosphatase activity // fructose-1-phosphatase activity // magnesium ion binding // sugar-phosphatase activity
C_RS04290	c0908	ybiW	glycyl radical protein	0.810063	0.114541	#VALUE!	#VALUE!	b0823	ybiW	0.076	Not DE	Not DE	Not DE	NA	NA
C_RS04295	c0909	c0909	glycyl-radical enzyme activating protein	0.92521	-0.0841727	#VALUE!	#VALUE!	b0824	ybiY	0.004	Not DE	Not DE	Not DE	NA	NA
C_RS04300	c0910	mipB	fructose-6-phosphate aldolase	0.0815219	0.855906	0.000385	0.181421	b0825	fsaA	0.1	Not DE	Not DE	Not DE	NA	NA
C_RS04305	c0911	moeB	molybdopterin-synthase adenylyltransferase MoeB	0.306692	-0.334164	0.0055353	-0.182786	b0826	moeB	-0.15	Not DE	Not DE	Not DE	Mo-molybdopterin cofactor biosynthetic process	protein homodimerization activity // protein binding // molybdopterin-synthase adenylyltransferase activity
C_RS04310	c0912	moeA	molybdopterin molybdotransferase MoeA	0.98162	0.0142673	0.0162982	0.0922074	b0827	moeA	-0.041	Not DE	Not DE	Not DE	molybdenum incorporation into molybdenum-molybdopterin complex // Mo-molybdopterin cofactor biosynthetic process	identical protein binding // molybdopterin molybdotransferase activity // protein homodimerization activity // protein binding
C_RS04315	c0913	iaaA	beta-aspartyl-peptidase	0.0496424	0.522368	0.00206728	-0.115597	b0828	iaaA	0.793	Not DE	Sig DE	Not DE	protein autoprocessing	hydrolase activity // beta-aspartyl-peptidase activity // asparaginase activity
C_RS04320	c0914	gsiA	glutathione ABC transporter ATP-binding protein GsiA	0.0066542	0.471694	0.499491	0.0285692	b0829	gsiA	0.697	Not DE	Sig DE	Not DE	glutathione transmembrane transport	ATPase-coupled transmembrane transporter activity // glutathione transmembrane transporter activity
C_RS04325	c0915	c0915	glutathione ABC transporter substrate-binding protein GsiB	0.624928	-0.228476	#VALUE!	#VALUE!	b0830	gsiB	0.394	Not DE	Not DE	Not DE	NA	NA
C_RS04330	c0916	gsiC	glutathione ABC transporter permease GsiC	0.723769	0.182892	0.176075	0.045443	b0831	gsiC	0.26	Not DE	Not DE	Not DE	transmembrane transport // glutathione transmembrane transport	glutathione transmembrane transporter activity
C_RS04335	c0917	gsiD	glutathione ABC transporter permease GsiD	0.167061	0.570706	0.139583	-0.0846703	b0832	gsiD	0.721	Not DE	Sig DE	Not DE	transmembrane transport // glutathione transmembrane transport	glutathione transmembrane transporter activity
C_RS04340	c0918	yliE	CHASE9 sensor domain-containing protein	1.94e-21	2.94346	#VALUE!	#VALUE!	b0833	pdeI	0.542	Sig DE	Not DE	Sig DE	NA	NA
C_RS04345	c0919	yliF	GGDEF domain-containing protein	2.01e-10	1.40512	#VALUE!	#VALUE!	b0834	dgcI	0.566	Sig DE	Not DE	Not DE	NA	NA
C_RS04350	c0920	rimO	30S ribosomal protein S12 methylthiotransferase RimO	0.683562	0.14059	0.0120172	0.0908534	b0835	rimO	-0.086	Not DE	Not DE	Not DE	tRNA modification // peptidyl-L-beta-methylthioaspartic acid biosynthetic process from peptidyl-aspartic acid	protein methylthiotransferase activity // iron-sulfur cluster binding // metal ion binding // methylthiotransferase activity // transferase activity // catalytic activity // aspartic acid methylthiotransferase activity // 4 iron, 4 sulfur cluster binding
C_RS04355	c0921	bssR	biofilm formation regulator BssR	0.000719	1.41224	#VALUE!	#VALUE!	b0836	bssR	0.418	Sig DE	Not DE	Not DE	regulation of single-species biofilm formation // regulation of gene expression	NA
C_RS04360	c0922	yliI	aldose sugar dehydrogenase YliI	0.0213859	-0.876439	0.00657434	-0.541618	b0837	yliI	-0.165	Not DE	Not DE	Not DE	NA	oxidoreductase activity, acting on the CH-OH group of donors, quinone or similar compound as acceptor // pyrroloquinoline quinone binding // calcium ion binding
C_RS04365	c0923	gstB	glutathione S-transferase GstB	1.47e-06	-0.896806	0.125363	-0.0679388	b0838	gstB	-0.377	Not DE	Not DE	Not DE	NA	arsenate reductase activity // identical protein binding // protein binding // glutathione transferase activity
C_RS04370	c0924	dacC	serine-type D-Ala-D-Ala carboxypeptidase	0.312653	-0.339329	0.000129	0.539035	b0839	dacC	-0.17	Not DE	Not DE	Not DE	peptidoglycan biosynthetic process // regulation of cell shape // response to drug	protein homodimerization activity // penicillin binding // carboxypeptidase activity
C_RS04375	c0925	deoR	DNA-binding transcriptional repressor DeoR	0.23539	0.24477	0.0197983	0.149259	b0840	deoR	0.069	Not DE	Not DE	Sig DE	regulation of transcription, DNA-templated // negative regulation of DNA-templated transcription, initiation	DNA binding // DNA-binding transcription factor activity // bacterial-type cis-regulatory region sequence-specific DNA binding
C_RS04380	c0926	ybjG	undecaprenyl-diphosphate phosphatase	0.361227	-0.357604	#VALUE!	#VALUE!	b0841	ybjG	-0.058	Not DE	Not DE	Not DE	response to antibiotic	undecaprenyl-diphosphatase activity
C_RS04385	c0927	mdfA	multidrug efflux MFS transporter MdfA	0.603909	-0.262014	#VALUE!	#VALUE!	b0842	mdfA	-0.026	Not DE	Not DE	Not DE	xenobiotic detoxification by transmembrane export across the plasma membrane // regulation of cellular pH // response to antibiotic	solute:proton antiporter activity // potassium:proton antiporter activity // sodium:proton antiporter activity
C_RS04390	c0928	ybjH	hypothetical protein	0.911202	-0.057464	#VALUE!	#VALUE!	b0843	ybjH	-0.142	Not DE	Not DE	Not DE	NA	NA
C_RS04395	c0929	ybjI	5-amino-6-(5-phospho-D-ribitylamino)uracil phosphatase	0.522124	-0.165528	0.000133	-0.62371	b0844	ybjI	0.081	Not DE	Not DE	Not DE	riboflavin biosynthetic process	5-amino-6-(5-phosphoribitylamino)uracil phosphatase activity // magnesium ion binding // phosphatase activity
C_RS04400	c0930	ybjJ	MFS transporter	0.0243779	-0.586516	#VALUE!	#VALUE!	b0845	ybjJ	0.013	Not DE	Not DE	Not DE	NA	NA
C_RS04405	c0931	rcdA	DNA-binding transcriptional regulator RcdA	0.861003	0.108129	#VALUE!	#VALUE!	b0846	rcdA	0.072	Not DE	Not DE	Sig DE	positive regulation of transcription, DNA-templated // transcription, DNA-templated	DNA-binding transcription factor activity // DNA binding
C_RS04410	NA	NA	hypothetical protein	0.437431	-0.246971	#VALUE!	#VALUE!	NA	NA	NA	Not DE	Not present	Not present	NA	NA
C_RS04415	c0932	intT	tyrosine-type recombinase/integrase	0.726019	0.162412	#VALUE!	#VALUE!	b0537	intD	0.126	Not DE	Not DE	Sig DE	NA	NA
C_RS04420	c0933	c0933	hypothetical protein	0.00970272	1.13366	0.000389	-0.394032	NA	NA	NA	Sig DE	Not present	Not present	NA	NA
C_RS04425	c0934	c0934	phage repressor protein CI	0.0780305	0.675779	0.000357	0.46048	NA	NA	NA	Not DE	Not present	Not present	NA	NA
C_RS04430	c0935	coxT	hypothetical protein	0.757818	0.419845	#VALUE!	#VALUE!	NA	NA	NA	Not DE	Not present	Not present	NA	NA
C_RS04435	c0936	c0936	phage regulatory CII family protein	0.903077	-0.122465	#VALUE!	#VALUE!	NA	NA	NA	Not DE	Not present	Not present	NA	NA
C_RS04440	NA	NA	DUF5347 domain-containing protein	0.66926	0.802834	#VALUE!	#VALUE!	NA	NA	NA	Not DE	Not present	Not present	NA	NA
C_RS04445	c0939	c0939	DUF2732 family protein	0.981041	0.0482171	#VALUE!	#VALUE!	NA	NA	NA	Not DE	Not present	Not present	NA	NA
C_RS04450	c0940	c0940	TraR/DksA family transcriptional regulator	0.772892	-0.543039	#VALUE!	#VALUE!	NA	NA	NA	Not DE	Not present	Not present	NA	NA
C_RS04455	c0941	c0941	DNA adenine methylase	0.495577	0.626868	#VALUE!	#VALUE!	NA	NA	NA	Not DE	Not present	Not present	NA	NA
C_RS04460	c0942	c0942	replication endonuclease	0.254892	0.692341	#VALUE!	#VALUE!	NA	NA	NA	Not DE	Not present	Not present	nucleic acid phosphodiester bond hydrolysis // DNA replication	hydrolase activity, acting on ester bonds // hydrolase activity // endonuclease activity // nuclease activity
C_RS04465	NA	NA	hypothetical protein	0.0544428	-0.999336	#VALUE!	#VALUE!	NA	NA	NA	Not DE	Not present	Not present	NA	NA
C_RS04470	c0943	c0943	DinI family protein	0.0463359	-0.818598	#VALUE!	#VALUE!	NA	NA	NA	Not DE	Not present	Not present	NA	NA
C_RS04475	c0944	c0944	hypothetical protein	0.972549	-0.0188971	0.0263779	0.077243	NA	NA	NA	Not DE	Not present	Not present	NA	NA
C_RS04480	c0945	c0945	hypothetical protein	0.987209	0.00962377	0.150795	-0.234465	NA	NA	NA	Not DE	Not present	Not present	NA	NA
C_RS04485	c0946	c0946	TIGR02391 family protein	0.234259	0.687892	0.000356	-0.395929	NA	NA	NA	Not DE	Not present	Not present	NA	NA
C_RS04490	c0947	c0947	phage portal protein	0.0390766	0.842229	#VALUE!	#VALUE!	NA	NA	NA	Not DE	Not present	Not present	NA	NA
C_RS04495	c0948	c0948	terminase ATPase subunit family protein	0.27596	-0.616071	#VALUE!	#VALUE!	NA	NA	NA	Not DE	Not present	Not present	NA	NA
C_RS04500	c0950	c0950	GPO family capsid scaffolding protein	0.0103068	-1.53765	#VALUE!	#VALUE!	NA	NA	NA	Not DE	Not present	Not present	NA	NA
C_RS04505	c0952	c0952	phage major capsid protein, P2 family	0.0392227	-1.17562	#VALUE!	#VALUE!	NA	NA	NA	Not DE	Not present	Not present	NA	NA
C_RS04510	c0953	c0953	terminase endonuclease subunit	0.049229	-2.12192	#VALUE!	#VALUE!	NA	NA	NA	Not DE	Not present	Not present	NA	NA
C_RS04515	c0954	c0954	head completion/stabilization protein	0.157618	-0.9552	#VALUE!	#VALUE!	NA	NA	NA	Not DE	Not present	Not present	NA	NA
C_RS04520	c0955	c0955	tail protein X	0.368872	-1.44543	#VALUE!	#VALUE!	NA	NA	NA	Not DE	Not present	Not present	NA	NA
C_RS04525	c0956	c0956	hypothetical protein	0.173123	-2.8729	#VALUE!	#VALUE!	NA	NA	NA	Not DE	Not present	Not present	NA	NA
C_RS04530	c0957	c0957	lysozyme	0.1353	-1.65485	#VALUE!	#VALUE!	NA	NA	NA	Not DE	Not present	Not present	NA	NA
C_RS04535	c0958	c0958	hypothetical protein	0.873417	0.279509	#VALUE!	#VALUE!	NA	NA	NA	Not DE	Not present	Not present	NA	NA
C_RS04540	c0959	c0959	LysB family phage lysis regulatory protein	0.0421541	-1.57083	#VALUE!	#VALUE!	NA	NA	NA	Not DE	Not present	Not present	NA	NA
C_RS04545	c0960	c0960	phage tail protein	0.707309	-0.401011	#VALUE!	#VALUE!	NA	NA	NA	Not DE	Not present	Not present	NA	NA
C_RS04550	c0962	c0962	phage virion morphogenesis protein	0.961173	-0.062145	#VALUE!	#VALUE!	NA	NA	NA	Not DE	Not present	Not present	NA	NA
C_RS04555	c0963	c0963	phage baseplate assembly protein V	0.240051	-0.895595	#VALUE!	#VALUE!	NA	NA	NA	Not DE	Not present	Not present	NA	NA
C_RS04560	c0964	c0964	GPW/gp25 family protein	0.112297	-1.58461	#VALUE!	#VALUE!	NA	NA	NA	Not DE	Not present	Not present	NA	NA
C_RS04565	c0965	c0965	baseplate assembly protein	0.426576	-0.640016	#VALUE!	#VALUE!	NA	NA	NA	Not DE	Not present	Not present	NA	NA
C_RS04570	c0966	c0966	phage tail protein I	0.980656	0.0231784	#VALUE!	#VALUE!	NA	NA	NA	Not DE	Not present	Not present	NA	NA
C_RS04575	c0968	c0968	phage tail protein	0.831069	-0.163119	#VALUE!	#VALUE!	NA	NA	NA	Not DE	Not present	Not present	NA	NA
C_RS04580	c0969	yfdK	tail assembly chaperone	0.00403406	2.09714	#VALUE!	#VALUE!	b2354	yfdK	-0.098	Sig DE	Not DE	Not DE	NA	NA
C_RS04585	c0970	c0970	acyltransferase	0.00472794	1.46359	#VALUE!	#VALUE!	NA	NA	NA	Sig DE	Not present	Not present	NA	NA
C_RS04590	c0971	c0971	phage tail sheath protein	0.244833	-0.441704	#VALUE!	#VALUE!	NA	NA	NA	Not DE	Not present	Not present	NA	NA
C_RS04595	c0972	c0972	phage major tail tube protein	0.422407	-0.855401	#VALUE!	#VALUE!	NA	NA	NA	Not DE	Not present	Not present	NA	NA
C_RS04600	c0974	c0974	phage tail assembly protein	0.41889	-0.903107	#VALUE!	#VALUE!	NA	NA	NA	Not DE	Not present	Not present	NA	NA
C_RS04605	NA	NA	GpE family phage tail protein	0.944765	-0.144155	#VALUE!	#VALUE!	NA	NA	NA	Not DE	Not present	Not present	NA	NA
C_RS04610	c0976	c0976	phage tail tape measure protein	0.250982	-0.479465	#VALUE!	#VALUE!	NA	NA	NA	Not DE	Not present	Not present	NA	NA
C_RS04615	c0977	c0977	phage tail protein	0.760369	-0.346558	#VALUE!	#VALUE!	NA	NA	NA	Not DE	Not present	Not present	NA	NA
C_RS04620	c0978	c0978	phage late control D family protein	0.00702639	1.06939	#VALUE!	#VALUE!	NA	NA	NA	Sig DE	Not present	Not present	NA	NA
C_RS04625	c0979	ogrK	ogr/Delta-like zinc finger family protein	0.909856	0.0763352	#VALUE!	#VALUE!	b2082	ogrK	-0.348	Not DE	Not DE	Not DE	NA	NA
C_RS04630	c0980	ybjL	aspartate:alanine antiporter	0.102976	0.475207	0.284524	-0.110916	b0847	ybjL	-0.19	Not DE	Not DE	Not DE	transmembrane transport // cation transmembrane transport // potassium ion transport	transmembrane transporter activity // cation transmembrane transporter activity
C_RS04635	c0981	ybjM	inner membrane protein YbjM	0.478444	0.500396	#VALUE!	#VALUE!	b0848	ybjM	0.028	Not DE	Not DE	Not DE	NA	NA
C_RS04640	c0982	grxA	glutaredoxin 1	0.861225	-0.206187	#VALUE!	#VALUE!	b0849	grxA	-1.691	Not DE	Sig DE	Not DE	NA	NA
C_RS04645	c0983	ybjC	DUF1418 family protein	0.306397	-0.560747	#VALUE!	#VALUE!	b0850	ybjC	0.656	Not DE	Not DE	Not DE	NA	NA
C_RS04650	c0984	nfsA	nitroreductase NfsA	0.924318	-0.0652049	0.000122	0.663572	b0851	nfsA	0.241	Not DE	Not DE	Not DE	NA	protein binding // chromate reductase activity // oxidoreductase activity, acting on NAD(P)H, nitrogenous group as acceptor // protein homodimerization activity // FMN binding
C_RS04655	c0985	rimK	30S ribosomal protein S6--L-glutamate ligase	0.0626557	-0.485472	0.765462	-0.0694519	b0852	rimK	-0.039	Not DE	Not DE	Not DE	cellular protein modification process // translation // SOS response // C-terminal protein amino acid modification	metal ion binding // ligase activity // nucleotide binding // ATP binding // ribosomal S6-glutamic acid ligase activity // identical protein binding
C_RS04660	c0986	ybjN	YbjN domain-containing protein	0.471553	-0.223197	#VALUE!	#VALUE!	b0853	ybjN	-0.231	Not DE	Not DE	Not DE	NA	NA
C_RS04670	c0987	potF	spermidine/putrescine ABC transporter substrate-binding protein PotF	0.00111968	-0.825109	0.00042	-0.204233	b0854	potF	0.134	Not DE	Not DE	Sig DE	NA	NA
C_RS04675	c0988	potG	putrescine ABC transporter ATP-binding subunit PotG	1.4e-05	-1.0203	0.000555	-0.232769	b0855	potG	0.277	Sig DE	Not DE	Not DE	putrescine transport	NA
C_RS04680	c0989	potH	putrescine ABC transporter permease PotH	0.677115	-0.411892	#VALUE!	#VALUE!	b0856	potH	0.065	Not DE	Not DE	Not DE	putrescine transport	NA
C_RS04685	c0990	potI	putrescine ABC transporter permease PotI	0.0322773	-0.828135	#VALUE!	#VALUE!	b0857	potI	-0.108	Not DE	Not DE	Not DE	putrescine transport	NA
C_RS04690	c0991	ybjO	YbjO family protein	0.580229	-0.15964	#VALUE!	#VALUE!	b0858	ybjO	0.077	Not DE	Not DE	Not DE	NA	NA
C_RS04695	c0992	rlmC	23S rRNA (uracil(747)-C(5))-methyltransferase RlmC	0.00207199	-0.739472	0.100098	0.145351	b0859	rlmC	-0.15	Not DE	Not DE	Not DE	RNA processing // RNA metabolic process // methylation // rRNA processing // rRNA methylation // rRNA base methylation	RNA methyltransferase activity // 4 iron, 4 sulfur cluster binding // transferase activity // metal ion binding // methyltransferase activity // iron-sulfur cluster binding // rRNA (uridine-C5-)-methyltransferase activity // iron ion binding // rRNA (uridine) methyltransferase activity
C_RS04700	c0993	artJ	ABC transporter substrate-binding protein ArtJ	0.00265888	-0.9142	0.00128893	-0.12658	b0860	artJ	0.942	Not DE	Sig DE	Not DE	arginine transport // L-arginine import across plasma membrane	amino acid binding // arginine binding
C_RS04705	c0994	artM	arginine ABC transporter permease ArtM	0.430116	0.176892	#VALUE!	#VALUE!	b0861	artM	0.004	Not DE	Not DE	Sig DE	nitrogen compound transport // transmembrane transport // L-arginine import across plasma membrane // amino acid transport	transmembrane transporter activity
C_RS04710	c0995	artQ	arginine ABC transporter permease ArtQ	0.991299	-0.00485092	0.174771	-0.046921	b0862	artQ	1.041	Not DE	Sig DE	Sig DE	nitrogen compound transport // transmembrane transport // L-arginine import across plasma membrane // amino acid transport	transmembrane transporter activity
C_RS04715	c0996	artI	arginine ABC transporter substrate-binding protein	0.231556	-0.317823	0.00806297	0.211635	b0863	artI	1.006	Not DE	Sig DE	Sig DE	NA	NA
C_RS04720	c0997	artP	arginine ABC transporter ATP-binding protein ArtP	0.203216	-0.270826	0.0210572	0.0745054	b0864	artP	0.382	Not DE	Not DE	Sig DE	NA	NA
C_RS04725	c0998	ybjP	lipoprotein	6.02e-05	-1.01192	0.000129	0.356144	b0865	ybjP	0.201	Sig DE	Not DE	Sig DE	NA	NA
C_RS04730	c0999	ybjQ	heavy metal-binding domain-containing protein	0.961173	-0.021942	0.000512	0.603122	b0866	ybjQ	0.152	Not DE	Not DE	Not DE	NA	NA
C_RS04735	c1000	amiD	N-acetylmuramoyl-L-alanine amidase AmiD	0.789513	0.10053	0.00171848	0.275007	b0867	amiD	-0.077	Not DE	Not DE	Not DE	peptidoglycan catabolic process	zinc ion binding // N-acetyl-anhydromuramoyl-L-alanine amidase activity // N-acetylmuramoyl-L-alanine amidase activity
C_RS04740	c1001	c1001	NAD(P)-dependent oxidoreductase	0.000838	0.595403	0.000127	0.66175	b0868	ybjS	0.602	Not DE	Not DE	Not DE	NA	NA
C_RS04745	c1002	ybjT	SDR family oxidoreductase	0.973577	-0.0134266	0.0100483	0.285698	b0869	ybjT	0.404	Not DE	Not DE	Not DE	NA	NA
C_RS04750	c1003	ltaE	low-specificity L-threonine aldolase	0.0556065	-0.425304	0.00455547	-0.136062	b0870	ltaE	0.125	Not DE	Not DE	Not DE	glycine biosynthetic process	identical protein binding // pyridoxal phosphate binding // L-allo-threonine aldolase activity // phenylserine aldolase activity
C_RS04755	c1004	poxB	ubiquinone-dependent pyruvate dehydrogenase	0.0663739	-0.520222	0.00330639	0.39835	b0871	poxB	-0.627	Not DE	Sig DE	Sig DE	pyruvate catabolic process // pyruvate metabolic process	flavin adenine dinucleotide binding // identical protein binding // thiamine pyrophosphate binding // magnesium ion binding // pyruvate dehydrogenase (quinone) activity // lipid binding
C_RS04760	c1005	hcr	NADH oxidoreductase	0.955184	0.0677148	#VALUE!	#VALUE!	b0872	hcr	0.228	Not DE	Not DE	Not DE	NA	flavin adenine dinucleotide binding // oxidoreductase activity, acting on NAD(P)H // 2 iron, 2 sulfur cluster binding
C_RS04765	c1006	hcp	hydroxylamine reductase	0.726735	0.289515	#VALUE!	#VALUE!	b0873	hcp	0.052	Not DE	Not DE	Not DE	peptidyl-cysteine S-nitrosylation // peptidyl-cysteine S-trans-nitrosylation // nitric oxide catabolic process // response to hydrogen peroxide // oxidation-reduction process // nitrogen compound metabolic process	protein binding // oxidoreductase activity // peroxidase activity // hydroxylamine reductase activity
C_RS04770	c1007	lysO	L-lysine exporter LysO	0.0107838	0.764751	0.267889	0.269033	b0874	lysO	0.029	Not DE	Not DE	Not DE	L-lysine transmembrane transport	L-lysine efflux transmembrane transporter activity
C_RS04775	c1009	aqpZ	aquaporin Z	7.66e-05	-1.0352	#VALUE!	#VALUE!	b0875	aqpZ	-0.284	Sig DE	Not DE	Not DE	water transport // cellular water homeostasis // response to osmotic stress	protein binding // identical protein binding // water channel activity
C_RS04785	c1011	ybjD	ATP-dependent endonuclease	0.0403854	0.488864	0.00188192	0.885184	b0876	ybjD	-0.046	Not DE	Not DE	Not DE	NA	NA
C_RS04790	c1012	ybjX	DUF535 domain-containing protein	0.0550643	0.335435	0.485259	0.0908534	b0877	ybjX	0.322	Not DE	Sig DE	Not DE	NA	NA
C_RS04795	c1014	macA	macrolide transporter subunit MacA	0.663477	-0.138185	0.553271	-0.0335695	b0878	macA	0.161	Not DE	Not DE	Not DE	polymyxin transport	lipopolysaccharide binding // polymyxin transmembrane transporter activity // identical protein binding // protein binding
C_RS04805	c1017	cspD	cold shock-like protein CspD	0.000235	1.46792	0.000129	0.532068	b0880	cspD	0.241	Sig DE	Not DE	Sig DE	NA	NA
C_RS04810	c1018	clpS	ATP-dependent Clp protease adapter ClpS	0.663697	-0.290632	#VALUE!	#VALUE!	b0881	clpS	0.099	Not DE	Not DE	Not DE	proteolysis // response to heat // protein catabolic process	chaperone binding // protein binding
C_RS04815	c1019	clpA	ATP-dependent Clp protease ATP-binding subunit ClpA	0.33056	-0.672972	0.00710819	-0.134477	b0882	clpA	-0.105	Not DE	Not DE	Not DE	protein unfolding // response to oxidative stress // proteolysis	ATPase activity // ATP-dependent peptidase activity // ATP binding // protein binding
C_RS04830	c1021	infA	translation initiation factor IF-1	0.968773	0.0208524	0.000656	-0.210897	b0884	infA	-0.19	Not DE	Not DE	Not DE	translation // translational initiation	rRNA binding // protein binding // RNA binding // translation initiation factor activity // ribosome binding
C_RS04835	c1022	aat	leucyl/phenylalanyl-tRNA--protein transferase	0.717776	0.155637	#VALUE!	#VALUE!	b0885	aat	0.196	Not DE	Not DE	Not DE	protein catabolic process	transferase activity // transferase activity, transferring acyl groups // transferase activity, transferring amino-acyl groups // leucyltransferase activity
C_RS04840	c1023	cydC	cysteine/glutathione ABC transporter ATP-binding protein/permease CydC	0.106329	0.332177	0.810402	0.0538064	b0886	cydC	0.599	Not DE	Sig DE	Not DE	regulation of heme biosynthetic process // cysteine export across plasma membrane // glutathione transmembrane transport	ATPase activity // ATPase-coupled transmembrane transporter activity
C_RS04845	c1024	cydD	cysteine/glutathione ABC transporter permease/ATP-binding protein CydD	0.908379	0.0586665	0.65402	0.0129262	b0887	cydD	0.066	Not DE	Not DE	Not DE	cell redox homeostasis // glutathione transmembrane transport // cysteine export across plasma membrane	ATPase activity // ATPase-coupled transmembrane transporter activity
C_RS04850	c1025	trxB	thioredoxin-disulfide reductase	0.64169	0.182292	4.12e-05	0.27858	b0888	trxB	0.836	Not DE	Sig DE	Not DE	NA	NA
C_RS04855	c1026	lrp	leucine-responsive transcriptional regulator Lrp	0.0284965	-0.512394	0.000267	0.24732	b0889	lrp	-0.156	Not DE	Not DE	Not DE	NA	NA
C_RS04860	c1027	ftsK	DNA translocase FtsK	0.346947	0.177671	0.750758	0.015783	b0890	ftsK	0.57	Not DE	Sig DE	Not DE	cell cycle // response to osmotic stress // positive regulation of catalytic activity // cellular response to antibiotic // positive regulation of transcription, DNA-templated // response to salt stress // septum digestion after cytokinesis // cell division // chromosome segregation	nucleotide binding // ATP binding // double-stranded DNA helicase activity // identical protein binding // ATPase activity // sequence-specific DNA binding // DNA translocase activity // protein binding // DNA binding
C_RS04865	c1028	lolA	outer membrane lipoprotein chaperone LolA	0.825567	-0.17121	0.000191	-0.422752	b0891	lolA	-0.115	Not DE	Not DE	Not DE	chaperone-mediated protein transport across periplasmic space // lipoprotein localization to outer membrane // lipoprotein transport	protein binding
C_RS04870	c1029	rarA	replication-associated recombination protein RarA	0.501078	-0.170175	0.240787	-0.0247367	b0892	rarA	-0.114	Not DE	Not DE	Not DE	DNA duplex unwinding // positive regulation of catalytic activity // regulation of DNA repair // DNA replication // DNA-dependent DNA replication // DNA recombination	ATPase activity // single-stranded DNA helicase activity // enzyme activator activity // DNA binding // ATP binding // nucleotide binding
C_RS04875	c1030	serS	serine--tRNA ligase	0.059913	-0.388093	0.00177662	-0.0740006	b0893	serS	0.128	Not DE	Not DE	Not DE	tRNA aminoacylation for protein translation // selenocysteinyl-tRNA(Sec) biosynthetic process // selenocysteine biosynthetic process // translation // seryl-tRNA aminoacylation	ligase activity // aminoacyl-tRNA ligase activity // identical protein binding // magnesium ion binding // ATP binding // nucleotide binding // serine-tRNA ligase activity
C_RS04880	c1031	dmsA	dimethylsulfoxide reductase subunit A	0.637973	-0.223723	#VALUE!	#VALUE!	b1587	ynfE	-0.1	Not DE	Not DE	Sig DE	anaerobic respiration	dimethyl sulfoxide reductase activity // protein binding // 4 iron, 4 sulfur cluster binding // electron transfer activity
C_RS04885	c1032	dmsB	dimethylsulfoxide reductase subunit B	0.757717	-0.189353	#VALUE!	#VALUE!	b0895	dmsB	0.042	Not DE	Not DE	Sig DE	anaerobic respiration	protein binding // dimethyl sulfoxide reductase activity // 4 iron, 4 sulfur cluster binding
C_RS04890	c1033	dmsC	dimethyl sulfoxide reductase anchor subunit DmsC	0.06641	-0.499921	#VALUE!	#VALUE!	b0896	dmsC	-0.053	Not DE	Not DE	Not DE	anaerobic respiration	dimethyl sulfoxide reductase activity
C_RS04895	c1034	ycaC	hydrolase	0.00487758	-0.786418	0.000362	1.04474	b0897	ycaC	-0.025	Not DE	Not DE	Sig DE	NA	NA
C_RS04900	c1037	ycaD	MFS transporter	0.770774	0.10979	#VALUE!	#VALUE!	b0898	ycaD	-0.098	Not DE	Not DE	Not DE	transmembrane transport	transmembrane transporter activity // transporter activity
C_RS04905	c1038	pflA	pyruvate formate lyase 1-activating protein	0.26875	0.212864	0.874682	-0.00578235	b0902	pflA	-0.547	Not DE	Not DE	Not DE	enzyme active site formation // cellular response to DNA damage stimulus	potassium ion binding // protein binding // 4 iron, 4 sulfur cluster binding // oxidoreductase activity // [formate-C-acetyltransferase]-activating enzyme activity
C_RS04915	c1042	focA_2	formate transporter FocA	0.644215	0.22483	#VALUE!	#VALUE!	b0904	focA	0.215	Not DE	Not DE	Sig DE	NA	transporter activity
C_RS04920	c1043	ycaO	30S ribosomal protein S12 methylthiotransferase accessory protein YcaO	0.170191	-0.393911	4.98e-05	-0.560643	b0905	ycaO	-0.254	Not DE	Not DE	Not DE	peptidyl-L-beta-methylthioaspartic acid biosynthetic process from peptidyl-aspartic acid	magnesium ion binding // ATP diphosphatase activity
C_RS04925	c1044	ycaP	DUF421 domain-containing protein	0.0056624	-0.783135	0.0045154	0.123004	b0906	ycaP	-0.085	Not DE	Not DE	Sig DE	NA	NA
C_RS04930	c1045	serC	3-phosphoserine/phosphohydroxythreonine transaminase	0.1353	-0.323439	0.000533	0.185232	b0907	serC	0.439	Not DE	Not DE	Sig DE	cellular amino acid biosynthetic process // pyridoxine biosynthetic process // lysine biosynthetic process via diaminopimelate and N-succinyl-2-amino-6-ketopimelate // L-serine metabolic process // pyridoxal phosphate biosynthetic process // L-serine biosynthetic process	transferase activity // transaminase activity // catalytic activity // protein binding // protein homodimerization activity // pyridoxal phosphate binding // O-phospho-L-serine:2-oxoglutarate aminotransferase activity
C_RS04935	c1046	aroA	3-phosphoshikimate 1-carboxyvinyltransferase	0.964028	-0.0251071	0.00530425	0.077243	b0908	aroA	0.33	Not DE	Not DE	Sig DE	aromatic amino acid family biosynthetic process // cellular amino acid biosynthetic process // chorismate biosynthetic process	transferase activity, transferring alkyl or aryl (other than methyl) groups // transferase activity // catalytic activity // 3-phosphoshikimate 1-carboxyvinyltransferase activity
C_RS04940	c1047	ycaL	metallopeptidase YcaL	0.887027	0.0552236	0.000313	-0.260152	b0909	ycaL	-0.14	Not DE	Not DE	Not DE	NA	NA
C_RS04945	c1048	cmk	(d)CMP kinase	0.0369264	-0.512099	0.00144925	0.222805	b0910	cmk	-0.352	Not DE	Not DE	Not DE	nucleoside monophosphate phosphorylation // pyrimidine nucleotide metabolic process // response to X-ray // nucleobase-containing compound metabolic process // nucleobase-containing small molecule interconversion // phosphorylation	cytidylate kinase activity // transferase activity // kinase activity // ATP binding // nucleotide binding
C_RS04950	c1049	rpsA	30S ribosomal protein S1	0.000369	-0.926048	0.000225	-0.325539	b0911	rpsA	-0.128	Not DE	Not DE	Not DE	translation	structural constituent of ribosome // RNA binding // nucleic acid binding
C_RS04955	c1050	ihfB	integration host factor subunit beta	0.672595	-0.116534	0.00100479	0.214125	b0912	ihfB	0.456	Not DE	Not DE	Not DE	regulation of transcription, DNA-templated // conjugation // regulation of translation // transcription, DNA-templated // DNA recombination	DNA binding
C_RS04960	c1052	ycaI	ComEC family protein	0.130637	-0.419666	#VALUE!	#VALUE!	b0913	ycaI	0.079	Not DE	Not DE	Not DE	NA	NA
C_RS04965	c1054	msbA	lipid A ABC transporter ATP-binding protein/permease MsbA	0.374448	0.254894	0.00577191	-0.268817	b0914	msbA	-0.102	Not DE	Not DE	Not DE	transmembrane transport // lipid transport // lipid translocation // lipopolysaccharide transport	ATPase-coupled transmembrane transporter activity // ATPase activity // nucleotide binding // identical protein binding // lipid binding // ATPase-coupled xenobiotic transmembrane transporter activity // lipopolysaccharide floppase activity // ATP binding // ATPase-coupled lipid transmembrane transporter activity
C_RS04975	c1057	ycaQ	winged helix-turn-helix domain-containing protein	0.308452	-0.311921	#VALUE!	#VALUE!	b0916	ycaQ	0.013	Not DE	Not DE	Not DE	interstrand cross-link repair	DNA N-glycosylase activity
C_RS04980	c1058	ycaR	protein YcaR	0.792869	-0.270584	0.195212	-0.199255	b0917	ycaR	0.061	Not DE	Not DE	Not DE	NA	NA
C_RS04985	c1059	kdsB	3-deoxy-manno-octulosonate cytidylyltransferase	0.028349	-0.725557	0.000953	-0.163268	b0918	kdsB	-0.123	Not DE	Not DE	Not DE	CMP-keto-3-deoxy-D-manno-octulosonic acid biosynthetic process // lipopolysaccharide biosynthetic process // keto-3-deoxy-D-manno-octulosonic acid biosynthetic process	nucleotidyltransferase activity // transferase activity // protein binding // magnesium ion binding // 3-deoxy-manno-octulosonate cytidylyltransferase activity
C_RS04990	c1060	ycbJ	YcbJ family phosphotransferase	0.242185	0.336648	#VALUE!	#VALUE!	b0919	ycbJ	-0.007	Not DE	Not DE	Sig DE	NA	NA
C_RS04995	c1061	elyC	envelope biogenesis factor ElyC	0.496564	-0.290908	0.000258	-0.195946	b0920	elyC	-0.235	Not DE	Not DE	Not DE	protein folding // Gram-negative-bacterium-type cell wall biogenesis // peptidoglycan metabolic process	NA
C_RS05000	c1063	cmoM	tRNA uridine 5-oxyacetic acid(34) methyltransferase CmoM	0.301257	-0.249872	0.0096814	0.305679	b0921	cmoM	-0.014	Not DE	Not DE	Sig DE	tRNA methylation // tRNA wobble uridine modification	tRNA 5-carboxymethoxyuridine methyltransferase activity
C_RS05005	c1064	mukF	chromosome partition protein MukF	0.312653	-0.557968	0.214306	-0.0573917	b0922	mukF	0.012	Not DE	Not DE	Not DE	chromosome condensation // cell division // cell cycle // DNA replication // chromosome segregation	calcium ion binding // protein binding
C_RS05010	c1065	mukE	chromosome partition protein MukE	0.359449	-0.408722	0.407757	0.0496308	b0923	mukE	0.193	Not DE	Not DE	Not DE	NA	protein binding
C_RS05015	c1066	mukB	chromosome partition protein MukB	0.603909	-0.206261	0.0275697	-0.131313	b0924	mukB	0.225	Not DE	Not DE	Not DE	cell cycle // DNA replication // sister chromatid cohesion // cell division // chromosome condensation // chromosome segregation	nucleotide binding // identical protein binding // GTP binding // ATP binding // protein binding // DNA binding
C_RS05020	c1067	ldtD	L,D-transpeptidase	2.48e-08	-1.14232	0.000931	-0.444184	b0925	ldtD	-0.488	Sig DE	Not DE	Sig DE	cellular response to cell envelope stress // response to antibiotic // cellular response to DNA damage stimulus // peptidoglycan biosynthetic process	protein binding // carboxypeptidase activity // peptidoglycan L,D-transpeptidase activity
C_RS05025	c1068	mepK	YcbK family protein	0.0403854	0.564378	#VALUE!	#VALUE!	b0926	mepK	-0.104	Not DE	Not DE	Not DE	peptidoglycan turnover	endopeptidase activity
C_RS05030	c1069	gloC	hydroxyacylglutathione hydrolase GloC	0.370192	0.21309	0.298383	0.100305	b0927	gloC	-0.005	Not DE	Not DE	Not DE	methylglyoxal catabolic process to D-lactate via S-lactoyl-glutathione	hydroxyacylglutathione hydrolase activity
C_RS05035	c1070	aspC	aspartate transaminase	0.0114729	-0.452603	0.0851353	0.051024	b0928	aspC	0.501	Not DE	Not DE	Not DE	L-phenylalanine biosynthetic process // L-phenylalanine biosynthetic process from chorismate via phenylpyruvate	identical protein binding // protein homodimerization activity // L-tyrosine:2-oxoglutarate aminotransferase activity // pyridoxal phosphate binding // L-aspartate:2-oxoglutarate aminotransferase activity
C_RS05045	c1071	ompF	porin OmpF	0.452417	-0.440973	0.00810023	-0.461959	b0929	ompF	0.156	Not DE	Not DE	Sig DE	ion transmembrane transport // protein homotrimerization	lipopolysaccharide binding // lipid binding // porin activity // colicin transmembrane transporter activity // protein binding // ion channel activity // identical protein binding // protein N-terminus binding // disordered domain specific binding
C_RS05050	c1072	asnS	asparagine--tRNA ligase	0.511653	0.196268	0.00011	0.296311	b0930	asnS	0.013	Not DE	Not DE	Not DE	asparaginyl-tRNA aminoacylation // tRNA aminoacylation for protein translation // translation	protein homodimerization activity // ligase activity // nucleic acid binding // nucleotide binding // ATP binding // aminoacyl-tRNA ligase activity // asparagine-tRNA ligase activity
C_RS05055	c1073	pncB	nicotinate phosphoribosyltransferase	0.0478608	0.398274	0.000471	0.187768	b0931	pncB	-0.069	Not DE	Not DE	Not DE	response to heat // NAD biosynthetic process	ligase activity, forming carbon-nitrogen bonds // nicotinate phosphoribosyltransferase activity
C_RS05060	c1075	pepN	aminopeptidase N	0.100465	-0.490448	0.0019349	-0.236164	b0932	pepN	-0.001	Not DE	Not DE	Sig DE	proteolysis	protein binding // identical protein binding // zinc ion binding // aminopeptidase activity
C_RS05065	c1076	ssuB	aliphatic sulfonates ABC transporter ATP-binding protein	0.153414	0.53956	#VALUE!	#VALUE!	b0933	ssuB	0.028	Not DE	Not DE	Not DE	anion transport // transmembrane transport // anion transmembrane transport // sulfur compound metabolic process // alkanesulfonate transport	anion transmembrane transporter activity // ATPase activity // nucleotide binding // ATP binding // transmembrane transporter activity // alkanesulfonate transmembrane transporter activity
C_RS05070	c1077	ssuC	aliphatic sulfonate ABC transporter permease SsuC	0.907782	-0.118874	#VALUE!	#VALUE!	b0934	ssuC	0.065	Not DE	Not DE	Not DE	sulfur compound metabolic process // alkanesulfonate transport	alkanesulfonate transmembrane transporter activity
C_RS05075	c1078	ssuD	FMNH2-dependent alkanesulfonate monooxygenase	0.357665	-0.62177	#VALUE!	#VALUE!	b0935	ssuD	-0.028	Not DE	Not DE	Not DE	oxidation-reduction process // protein homotetramerization // response to heat // alkanesulfonate catabolic process	oxidoreductase activity, acting on paired donors, with incorporation or reduction of molecular oxygen // monooxygenase activity // oxidoreductase activity // identical protein binding // protein binding // alkanesulfonate monooxygenase activity
C_RS05080	c1079	ssuA	aliphatic sulfonate ABC transporter substrate-binding protein SsuA	0.382703	-0.417684	#VALUE!	#VALUE!	b0936	ssuA	-0.04	Not DE	Not DE	Not DE	sulfur compound metabolic process // alkanesulfonate transport	alkanesulfonate transmembrane transporter activity
C_RS05085	c1080	ssuE	NADPH-dependent FMN reductase	0.910089	-0.0762637	#VALUE!	#VALUE!	b0937	ssuE	0.06	Not DE	Not DE	Not DE	cellular response to DNA damage stimulus // alkanesulfonate catabolic process // cellular response to sulfate starvation	protein binding // protein homodimerization activity // FMN reductase activity
C_RS05090	c1081	pyrD	quinone-dependent dihydroorotate dehydrogenase	0.765737	0.127601	0.000377	-0.129734	b0945	pyrD	0.122	Not DE	Not DE	Not DE	'de novo' pyrimidine nucleobase biosynthetic process	FMN binding // dihydroorotate dehydrogenase activity
C_RS05095	c1082	zapC	cell division protein ZapC	0.874179	-0.0738422	#VALUE!	#VALUE!	b0946	zapC	-0.337	Not DE	Not DE	Sig DE	contractile ring maintenance // regulation of cell division // FtsZ-dependent cytokinesis	identical protein binding // protein binding
C_RS05100	c1083	ycbX	6-N-hydroxylaminopurine resistance protein YcbX	0.416296	0.236512	0.000476	-0.210897	b0947	ycbX	-0.223	Not DE	Not DE	Not DE	response to toxic substance // toxin catabolic process	protein binding
C_RS05105	c1084	rlmL	bifunctional 23S rRNA (guanine(2069)-N(7))-methyltransferase RlmK/23S rRNA (guanine(2445)-N(2))-methyltransferase RlmL	0.00415748	-0.618554	0.000322	-0.529073	b0948	rlmL	0.218	Not DE	Not DE	Not DE	rRNA (guanine-N7)-methylation // methylation // rRNA processing // rRNA methylation // rRNA base methylation	23S rRNA (guanine(2445)-N(2))-methyltransferase activity // transferase activity // methyltransferase activity // RNA binding // nucleic acid binding // protein binding // rRNA (guanine-N7-)-methyltransferase activity // rRNA (guanine-N2-)-methyltransferase activity
C_RS05110	c1085	uup	ABC transporter ATP-binding protein	0.0169129	-0.375833	4.8e-05	-0.347399	b0949	uup	-0.055	Not DE	Not DE	Sig DE	postreplication repair // ribosome assembly // response to radiation // regulation of transposon integration	protein binding // DNA binding // ATPase activity
C_RS05115	c1086	pqiA	membrane integrity-associated transporter subunit PqiA	0.213619	-0.314119	0.368985	0.0313952	b0950	pqiA	-0.164	Not DE	Not DE	Sig DE	intermembrane lipid transfer // membrane organization // response to stress	NA
C_RS05120	c1087	pqiB	intermembrane transport protein PqiB	0.000719	-0.610265	0.000428	-0.41889	b0951	pqiB	-0.202	Not DE	Not DE	Sig DE	intermembrane lipid transfer // membrane organization	protein binding // identical protein binding
C_RS05125	c1088	pqiC	membrane integrity-associated transporter subunit PqiC	0.19281	-0.355079	0.00561664	-0.168123	b0952	pqiC	-0.211	Not DE	Not DE	Sig DE	membrane organization	identical protein binding // protein binding
C_RS05130	NA	NA	ribosome modulation factor	0.919486	0.160101	#VALUE!	#VALUE!	NA	NA	NA	Not DE	Not present	Not present	NA	NA
C_RS05135	c1090	fabA	bifunctional 3-hydroxydecanoyl-ACP dehydratase/trans-2-decenoyl-ACP isomerase	0.0304688	-0.58539	0.000343	-0.438307	b0954	fabA	-0.022	Not DE	Not DE	Sig DE	NA	NA
C_RS05140	c1091	c1091	Lon protease family protein	0.621128	0.175838	0.000247	-0.467932	b0955	ycbZ	-0.072	Not DE	Not DE	Sig DE	NA	NA
C_RS05145	c1092	matP	macrodomain Ter protein MatP	0.00140258	-0.76223	0.000672	0.556797	b0956	matP	-0.122	Not DE	Not DE	Not DE	regulation of transcription, DNA-templated // cell cycle // chromosome organization // chromosome segregation // cell division	DNA binding // protein homodimerization activity // protein binding // sequence-specific DNA binding
C_RS05150	c1093	ompA	porin OmpA	0.000486	-0.941078	0.0211613	-0.187707	b0957	ompA	-0.098	Not DE	Not DE	Sig DE	NA	NA
C_RS05160	c1095	sulA	cell division inhibitor SulA	0.321953	0.249215	#VALUE!	#VALUE!	b0958	sulA	-0.359	Not DE	Not DE	Not DE	negative regulation of protein polymerization // negative regulation of FtsZ-dependent cytokinesis // negative regulation of GTPase activity // negative regulation of cell division // negative regulation of cytokinesis // cellular response to DNA damage stimulus // SOS response	protein binding
C_RS05165	c1096	sxy	CRP-S regulon transcriptional coactivator Sxy	0.72354	-0.209395	#VALUE!	#VALUE!	b0959	sxy	-0.04	Not DE	Not DE	Not DE	positive regulation of DNA-binding transcription factor activity // positive regulation of type IV pilus biogenesis // regulation of DNA-binding transcription factor activity // DNA import into cell involved in transformation	protein binding
C_RS05170	c1097	yccS	TIGR01666 family membrane protein	0.146903	-0.398207	0.00887141	-0.42082	b0960	yccS	-0.302	Not DE	Not DE	Not DE	NA	NA
C_RS05175	c1098	yccF	YccF domain-containing protein	0.190714	-0.429547	0.0118598	-0.148801	b0961	yccF	-0.763	Not DE	Not DE	Not DE	NA	NA
C_RS05180	c1099	helD	DNA helicase IV	0.956304	-0.0409443	0.0239356	0.27262	b0962	helD	0.545	Not DE	Not DE	Not DE	NA	3'-5' DNA helicase activity // protein binding
C_RS05185	c1100	mgsA	methylglyoxal synthase	0.541412	-0.236972	0.0143633	0.209141	b0963	mgsA	0.771	Not DE	Sig DE	Sig DE	methylglyoxal biosynthetic process	methylglyoxal synthase activity
C_RS05190	c1101	yccT	DUF2057 family protein	0.919486	-0.0441862	#VALUE!	#VALUE!	b0964	yccT	-0.516	Not DE	Sig DE	Sig DE	NA	NA
C_RS05200	c1102	c1102	CoA-binding protein	0.00416905	-0.66369	0.119301	-0.0664274	b0965	yccU	0.028	Not DE	Not DE	Sig DE	NA	NA
C_RS05205	c1104	yccV	heat shock protein HspQ	0.420691	-0.27525	#VALUE!	#VALUE!	b0966	hspQ	0.019	Not DE	Not DE	Not DE	NA	NA
C_RS05210	c1105	rlmI	23S rRNA (cytosine(1962)-C(5))-methyltransferase RlmI	0.356883	-0.205193	0.0139242	-0.0785637	b0967	rlmI	-0.12	Not DE	Not DE	Not DE	methylation // rRNA processing // single-species biofilm formation // rRNA methylation // rRNA base methylation	rRNA methyltransferase activity // transferase activity // RNA binding // methyltransferase activity // protein homodimerization activity // rRNA (cytosine) methyltransferase activity // rRNA (cytosine-C5-)-methyltransferase activity
C_RS05215	c1106	c1106	acylphosphatase	0.736282	-0.166399	#VALUE!	#VALUE!	b0968	yccX	-0.248	Not DE	Not DE	Not DE	NA	NA
C_RS05220	c1107	tusE	sulfurtransferase TusE	0.248757	-0.384654	0.074628	-0.0484122	b0969	tusE	-0.518	Not DE	Not DE	Not DE	tRNA processing // tRNA wobble position uridine thiolation	transferase activity // sulfur carrier activity
C_RS05225	c1110	yccA	FtsH protease modulator YccA	0.180458	-0.401868	0.00296461	-0.486004	b0970	yccA	-0.337	Not DE	Not DE	Not DE	negative regulation of apoptotic process // regulation of proteolysis	NA
C_RS05235	c1113	hyaA	hydrogenase 1 small subunit	0.119342	-0.697016	#VALUE!	#VALUE!	b0972	hyaA	-0.273	Not DE	Not DE	Sig DE	fermentation // anaerobic respiration	protein binding // 4 iron, 4 sulfur cluster binding // 3 iron, 4 sulfur cluster binding // electron transfer activity
C_RS05240	c1114	hyaB	Ni/Fe-hydrogenase large subunit	0.0140306	-0.987921	#VALUE!	#VALUE!	b0973	hyaB	0.053	Not DE	Not DE	Sig DE	fermentation // anaerobic respiration	protein binding // nickel cation binding // electron transfer activity
C_RS05245	c1115	hyaC	Ni/Fe-hydrogenase b-type cytochrome subunit	0.876516	-0.176531	#VALUE!	#VALUE!	b0974	hyaC	-0.155	Not DE	Not DE	Sig DE	anaerobic respiration // fermentation	heme binding // protein binding
C_RS05250	c1116	hyaD	hydrogenase 1 maturation protease	0.392435	-0.710493	#VALUE!	#VALUE!	b0975	hyaD	-0.246	Not DE	Not DE	Sig DE	protein processing	protein binding
C_RS05255	c1117	hyaE	hydrogenase-1 operon protein HyaE	0.382931	-0.615297	#VALUE!	#VALUE!	b0976	hyaE	-0.072	Not DE	Not DE	Not DE	NA	signal sequence binding
C_RS05260	c1118	hyaF	hydrogenase expression/formation protein	0.254286	-0.529563	#VALUE!	#VALUE!	b0977	hyaF	-0.093	Not DE	Not DE	Sig DE	NA	NA
C_RS05265	c1119	appC	cytochrome bd-II oxidase subunit 1	0.468235	0.343861	#VALUE!	#VALUE!	b0978	appC	0.15	Not DE	Not DE	Sig DE	aerobic electron transport chain	heme binding // electron transfer activity // oxidoreductase activity, acting on diphenols and related substances as donors, oxygen as acceptor
C_RS05270	c1120	appB	cytochrome d ubiquinol oxidase subunit II	0.00521176	0.994645	#VALUE!	#VALUE!	b0979	appB	0.031	Not DE	Not DE	Sig DE	aerobic electron transport chain	oxidoreductase activity, acting on diphenols and related substances as donors, oxygen as acceptor // electron transfer activity
C_RS05275	NA	NA	cytochrome bd-II oxidase subunit CbdX	0.826957	-0.170428	#VALUE!	#VALUE!	NA	NA	NA	Not DE	Not present	Not present	NA	NA
C_RS05280	c1121	appA	bifunctional acid phosphatase/4-phytase	2.98e-06	1.86891	#VALUE!	#VALUE!	b0980	appA	0.118	Sig DE	Not DE	Sig DE	myo-inositol hexakisphosphate dephosphorylation // dephosphorylation // cellular response to phosphate starvation // cellular response to anoxia	nucleotidase activity // inositol phosphate phosphatase activity // sugar-phosphatase activity
C_RS05285	c1122	cspH	cold shock-like protein CspH	0.0264874	1.15748	#VALUE!	#VALUE!	b0989	cspH	-0.023	Not DE	Not DE	Not DE	regulation of transcription, DNA-templated // transcription, DNA-templated	DNA binding // nucleic acid binding
C_RS05290	c1123	cspG	cold shock protein CspG	2.24e-07	1.48769	0.282421	0.207893	b0990	cspG	0.755	Sig DE	Not DE	Not DE	negative regulation of DNA-templated transcription, termination // transcription antitermination // regulation of gene expression // response to cold	RNA binding // transcription antitermination factor activity, RNA binding // nucleic acid binding // protein binding // DNA binding
C_RS05295	c1124	sfa	protein YmcE	0.0793126	0.874591	#VALUE!	#VALUE!	b0991	ymcE	0.002	Not DE	Not DE	Not DE	NA	NA
C_RS05300	c1125	c1125	addiction module toxin, GnsA/GnsB family	0.156186	0.540651	0.000374	1.02148	b4517	gnsA	NA	Not DE	Not determined	Not DE	NA	NA
C_RS05305	c1127	yccM	4Fe-4S binding protein	0.0376123	0.754845	#VALUE!	#VALUE!	b0992	yccM	0.147	Not DE	Not DE	Not DE	NA	NA
C_RS05310	c1128	torS	TMAO reductase system sensor histidine kinase/response regulator TorS	0.747376	0.122663	#VALUE!	#VALUE!	b0993	torS	-0.45	Not DE	Not DE	Not DE	NA	NA
C_RS05315	c1130	torT	TMAO reductase system periplasmic protein TorT	0.988797	-0.00918931	#VALUE!	#VALUE!	b0994	torT	0.245	Not DE	Not DE	Not DE	anaerobic respiration	NA
C_RS05320	c1131	torR	two-component system response regulator TorR	0.935593	0.0409693	#VALUE!	#VALUE!	b0995	torR	0.293	Not DE	Not DE	Not DE	regulation of transcription, DNA-templated	phosphorelay response regulator activity
C_RS05325	c1132	torC	pentaheme c-type cytochrome TorC	0.731935	0.346334	#VALUE!	#VALUE!	b0996	torC	-0.003	Not DE	Not DE	Not DE	negative regulation of signal transduction // anaerobic electron transport chain // aerobic respiration // anaerobic respiration	protein binding // heme binding // electron transfer activity
C_RS05330	c1133	torA	trimethylamine-N-oxide reductase TorA	0.470432	0.336363	#VALUE!	#VALUE!	b0997	torA	-0.158	Not DE	Not DE	Not DE	oxidation-reduction process // anaerobic electron transport chain // aerobic respiration // anaerobic respiration	metal ion binding // molybdenum ion binding // oxidoreductase activity // molybdopterin cofactor binding // electron transfer activity // protein binding // trimethylamine-N-oxide reductase (cytochrome c) activity
C_RS05335	c1134	torD	molecular chaperone TorD	0.976955	-0.0147607	#VALUE!	#VALUE!	b0998	torD	-0.063	Not DE	Not DE	Not DE	protein maturation	identical protein binding // protein binding // molybdopterin cofactor binding // peptide binding
C_RS05340	c1135	cbpM	chaperone modulator CbpM	0.0238519	-0.7965	#VALUE!	#VALUE!	b0999	cbpM	0.165	Not DE	Not DE	Not DE	NA	enzyme inhibitor activity // protein binding
C_RS05345	c1136	cbpA	curved DNA-binding protein	0.0133171	-0.744328	0.00868106	0.24732	b1000	cbpA	-0.718	Not DE	Sig DE	Sig DE	protein folding // ATP-dependent chaperone mediated protein folding // chaperone cofactor-dependent protein refolding	unfolded protein binding // identical protein binding // bent DNA binding // DNA binding // protein binding
C_RS05355	c1139	yccJ	YccJ family protein	0.209721	-0.524802	0.164808	-0.302226	b1003	yccJ	-0.075	Not DE	Not DE	Sig DE	NA	NA
C_RS05360	c1140	wrbA	NAD(P)H:quinone oxidoreductase	0.338483	-0.704803	0.000389	0.831067	b1004	wrbA	0.475	Not DE	Not DE	Sig DE	oxidation-reduction process // response to oxidative stress	NAD binding // NADP binding // flavin adenine dinucleotide binding // oxidoreductase activity // nucleotide binding // identical protein binding // NAD(P)H dehydrogenase (quinone) activity // FMN binding
C_RS05370	c1141	c1141	general stress protein	0.00112904	-1.74285	#VALUE!	#VALUE!	NA	NA	NA	Sig DE	Not present	Not present	NA	NA
C_RS05375	c1143	rutG	pyrimidine utilization transport protein G	0.153793	-0.582154	#VALUE!	#VALUE!	b1006	rutG	0.041	Not DE	Not DE	Sig DE	pyrimidine nucleobase transmembrane transport // uracil import across plasma membrane // uracil catabolic process	pyrimidine nucleobase transmembrane transporter activity // uracil:cation symporter activity // uracil transmembrane transporter activity
C_RS05380	c1144	c1144	pyrimidine utilization flavin reductase protein F	0.945113	0.0818979	#VALUE!	#VALUE!	b1007	rutF	0.169	Not DE	Not DE	Not DE	nitrogen utilization // uracil catabolic process // oxidation-reduction process	riboflavin reductase (NADPH) activity // oxidoreductase activity // FMN binding // FMN reductase activity
C_RS05385	c1145	rutE	malonic semialdehyde reductase	0.800096	0.290296	#VALUE!	#VALUE!	b1008	rutE	0.072	Not DE	Not DE	Not DE	oxidation-reduction process // cellular response to DNA damage stimulus // uracil catabolic process // pyrimidine nucleobase catabolic process // nitrogen utilization	oxidoreductase activity // FMN binding // 3-hydroxypropionate dehydrogenase (NADP+) activity
C_RS05390	c1146	rutD	pyrimidine utilization protein D	0.397443	0.832511	#VALUE!	#VALUE!	b1009	rutD	0.125	Not DE	Not DE	Not DE	uracil catabolic process // pyrimidine nucleobase catabolic process // nitrogen utilization	hydrolase activity, acting on carbon-nitrogen (but not peptide) bonds, in linear amides // hydrolase activity // protein homodimerization activity
C_RS05395	c1147	rutC	pyrimidine utilization protein C	0.895872	-0.183984	#VALUE!	#VALUE!	b1010	rutC	-0.032	Not DE	Not DE	Not DE	organonitrogen compound catabolic process // oxidation-reduction process // uracil catabolic process // pyrimidine nucleobase catabolic process // nitrogen utilization	deaminase activity // oxidoreductase activity
C_RS05400	c1148	rutB	peroxyureidoacrylate/ureidoacrylate amidohydrolase RutB	0.5102	0.664094	#VALUE!	#VALUE!	b1011	rutB	0.114	Not DE	Not DE	Not DE	uracil catabolic process // pyrimidine nucleobase catabolic process // nitrogen utilization	hydrolase activity // hydrolase activity, acting on carbon-nitrogen (but not peptide) bonds, in linear amides
C_RS05405	c1149	rutA	pyrimidine utilization protein A	0.0552661	-1.77417	#VALUE!	#VALUE!	b1012	rutA	0.072	Not DE	Not DE	Not DE	oxidation-reduction process // thymine catabolic process // uracil catabolic process // pyrimidine nucleobase catabolic process // nitrogen utilization	oxidoreductase activity, acting on paired donors, with incorporation or reduction of molecular oxygen // oxidoreductase activity // uracil oxygenase activity // monooxygenase activity
C_RS05410	c1150	rutR	HTH-type transcriptional regulator RutR	0.882046	-0.0826433	0.0115595	0.24123	b1013	rutR	0.541	Not DE	Not DE	Not DE	negative regulation of transcription, DNA-templated // positive regulation of transcription, DNA-templated	protein binding // DNA-binding transcription factor activity
C_RS05415	c1151	putA	trifunctional transcriptional regulator/proline dehydrogenase/L-glutamate gamma-semialdehyde dehydrogenase	0.132417	0.32952	0.478255	0.0565835	b1014	putA	0.302	Not DE	Not DE	Sig DE	response to oxidative stress // negative regulation of transcription, DNA-templated // proline catabolic process to glutamate	protein homodimerization activity // identical protein binding // sequence-specific DNA binding // DNA-binding transcription repressor activity // bacterial-type cis-regulatory region sequence-specific DNA binding // flavin adenine dinucleotide binding // DNA binding // 1-pyrroline-5-carboxylate dehydrogenase activity // proline dehydrogenase activity
C_RS05420	c1152	c1152	hypothetical protein	0.795408	0.942992	#VALUE!	#VALUE!	NA	NA	NA	Not DE	Not present	Not present	NA	NA
C_RS05425	c1154	putP	sodium/proline symporter PutP	0.933233	0.166255	0.274518	-0.018878	b1015	putP	0.088	Not DE	Not DE	Sig DE	short-chain fatty acid transport // proline transport	proline:sodium symporter activity
C_RS05435	c1156	ycdO	iron uptake system protein EfeO	0.0470798	0.597749	0.000217	0.991318	b1018	efeO	1.279	Not DE	Sig DE	Not DE	NA	NA
C_RS05440	c1157	efeB	deferrochelatase/peroxidase EfeB	0.0341712	0.737035	0.000473	1.07176	b1019	efeB	0.821	Not DE	Sig DE	Sig DE	oxidation-reduction process // cellular oxidant detoxification // cellular response to DNA damage stimulus // iron import into cell	metal ion binding // oxidoreductase activity // heme binding // peroxidase activity
C_RS05445	c1159	phoH	phosphate starvation-inducible protein PhoH	0.739235	0.123845	0.357613	0	b1020	phoH	0.059	Not DE	Not DE	Not DE	NA	NA
C_RS05450	c1160	pgaD	poly-beta-1,6-N-acetyl-D-glucosamine biosynthesis protein PgaD	0.00018	1.37147	#VALUE!	#VALUE!	b1021	pgaD	-0.118	Sig DE	Not DE	Not DE	cell adhesion involved in biofilm formation	protein binding
C_RS05455	c1161	pgaC	poly-beta-1,6 N-acetyl-D-glucosamine synthase	3.08e-08	1.92756	#VALUE!	#VALUE!	b1022	pgaC	-0.047	Sig DE	Not DE	Not DE	cell adhesion involved in biofilm formation	protein binding // acetylglucosaminyltransferase activity
C_RS05460	c1162	pgaB	poly-beta-1,6-N-acetyl-D-glucosamine N-deacetylase PgaB	0.0496424	0.819321	#VALUE!	#VALUE!	b1023	pgaB	0.095	Not DE	Not DE	Not DE	single-species biofilm formation // macromolecule deacylation	hydrolase activity, hydrolyzing O-glycosyl compounds // protein binding // hydrolase activity, acting on carbon-nitrogen (but not peptide) bonds
C_RS05465	c1163	pgaA	poly-beta-1,6 N-acetyl-D-glucosamine export porin PgaA	0.000468	1.36298	#VALUE!	#VALUE!	b1024	pgaA	0.183	Sig DE	Not DE	Not DE	single-species biofilm formation // polysaccharide transport	polysaccharide transmembrane transporter activity
C_RS05470	c1164	dgcT	GGDEF domain-containing protein	0.844232	0.125214	#VALUE!	#VALUE!	b1025	dgcT	0.986	Not DE	Sig DE	Not DE	single-species submerged biofilm formation // negative regulation of cellular component movement	diguanylate cyclase activity
C_RS05480	c1165	c1165	tyrosine-type recombinase/integrase	0.635204	0.465442	0.00241432	0.189034	NA	NA	NA	Not DE	Not present	Not present	NA	NA
C_RS05485	c1166	c1166	hypothetical protein	1.54e-05	1.78763	#VALUE!	#VALUE!	NA	NA	NA	Sig DE	Not present	Not present	NA	NA
C_RS05495	c1169	alpA	AlpA family transcriptional regulator	0.308075	0.596025	#VALUE!	#VALUE!	b2624	alpA	0.021	Not DE	Not DE	Not DE	NA	NA
C_RS05500	NA	NA	DUF3987 domain-containing protein	0.118673	1.85096	#VALUE!	#VALUE!	NA	NA	NA	Not DE	Not present	Not present	NA	NA
C_RS05505	c1170	c1170	DUF3987 domain-containing protein	0.876516	0.121052	#VALUE!	#VALUE!	NA	NA	NA	Not DE	Not present	Not present	NA	NA
C_RS05510	c1171	c1171	inovirus-type Gp2 protein	0.951397	0.0780325	#VALUE!	#VALUE!	NA	NA	NA	Not DE	Not present	Not present	NA	NA
C_RS05520	c1174	c1174	enterotoxin	0.0588379	0.496217	0.000122	0.820485	NA	NA	NA	Not DE	Not present	Not present	NA	NA
C_RS05525	c1175	c1175	PatB family C-S lyase	0.677115	0.141601	#VALUE!	#VALUE!	NA	NA	NA	Not DE	Not present	Not present	NA	NA
C_RS05530	c1176	c1176	class II D-tagatose-bisphosphate aldolase, non-catalytic subunit	0.744274	-0.256769	#VALUE!	#VALUE!	NA	NA	NA	Not DE	Not present	Not present	NA	NA
C_RS05565	c1186	c1186	beta-ketoacyl-ACP synthase	0.289699	0.334045	0.0610419	0.0703893	NA	NA	NA	Not DE	Not present	Not present	NA	NA
C_RS05570	c1187	fabG	3-oxoacyl-ACP reductase FabG	0.51393	0.271096	0.00302567	0.183963	b1093	fabG	-0.656	Not DE	Not DE	Not DE	fatty acid elongation // biotin biosynthetic process // lipid biosynthetic process // fatty acid biosynthetic process	identical protein binding // NADP binding // 3-oxoacyl-[acyl-carrier-protein] reductase (NADPH) activity
C_RS05575	c1188	c1188	3-hydroxy-fatty acyl-ACP dehydratase	0.141957	0.619211	0.639306	0.0143553	NA	NA	NA	Not DE	Not present	Not present	NA	NA
C_RS05580	c1189	c1189	beta-ketoacyl-[acyl-carrier-protein] synthase family protein	0.0636749	0.637578	0.000116	0.382944	NA	NA	NA	Not DE	Not present	Not present	NA	NA
C_RS05585	c1190	c1190	DUF3261 domain-containing protein	0.0565558	0.544166	0.0206869	0.144046	NA	NA	NA	Not DE	Not present	Not present	NA	NA
C_RS05590	c1191	c1191	MMPL family transporter	0.0044066	0.772264	0.558408	0.129613	NA	NA	NA	Not DE	Not present	Not present	NA	NA
C_RS05595	c1192	c1192	outer membrane lipoprotein carrier protein LolA	0.00184528	0.721532	0.00158916	0.23634	NA	NA	NA	Not DE	Not present	Not present	NA	NA
C_RS05600	c1193	c1193	acyl-CoA thioesterase	0.0282214	0.669309	0.00389357	-0.136062	NA	NA	NA	Not DE	Not present	Not present	NA	NA
C_RS05605	c1194	c1194	glycosyltransferase	0.00113675	0.835871	0.189676	-0.0291463	NA	NA	NA	Not DE	Not present	Not present	NA	NA
C_RS05610	c1196	c1196	hypothetical protein	7.75e-06	1.26115	#VALUE!	#VALUE!	NA	NA	NA	Sig DE	Not present	Not present	NA	NA
C_RS05615	c1197	c1197	acyl-CoA synthetase	1.08e-07	1.14974	0.000978	0.366252	NA	NA	NA	Sig DE	Not present	Not present	NA	NA
C_RS05620	c1198	c1198	hypothetical protein	7.8e-11	1.4881	#VALUE!	#VALUE!	NA	NA	NA	Sig DE	Not present	Not present	NA	NA
C_RS05625	c1199	c1199	acyl carrier protein	6.69e-12	1.72317	0.00339905	1.07313	NA	NA	NA	Sig DE	Not present	Not present	NA	NA
C_RS05630	c1200	c1200	acyl carrier protein	1.35e-13	1.70432	#VALUE!	#VALUE!	NA	NA	NA	Sig DE	Not present	Not present	NA	NA
C_RS05635	c1201	c1201	1-acyl-sn-glycerol-3-phosphate acyltransferase	1.61e-11	1.41361	#VALUE!	#VALUE!	NA	NA	NA	Sig DE	Not present	Not present	NA	NA
C_RS05640	c1202	c1202	beta-ketoacyl synthase chain length factor	4.08e-24	2.11599	4.12e-05	1.06833	NA	NA	NA	Sig DE	Not present	Not present	NA	NA
C_RS05645	c1203	c1203	methyltransferase domain-containing protein	6.73e-08	1.98059	0.000302	1.4526	NA	NA	NA	Sig DE	Not present	Not present	NA	NA
C_RS05650	c1204	c1204	hypothetical protein	0.000105	1.46243	8.78e-05	1.0861	NA	NA	NA	Sig DE	Not present	Not present	NA	NA
C_RS05655	c1205	c1205	hemagglutinin repeat-containing protein	1e-06	1.54184	#VALUE!	#VALUE!	NA	NA	NA	Sig DE	Not present	Not present	NA	NA
C_RS05670	NA	NA	hypothetical protein	0.488438	1.27678	#VALUE!	#VALUE!	NA	NA	NA	Not DE	Not present	Not present	NA	NA
C_RS05675	c1208	c1208	hypothetical protein	0.887992	0.274839	#VALUE!	#VALUE!	NA	NA	NA	Not DE	Not present	Not present	NA	NA
C_RS05680	NA	NA	hypothetical protein	0.119275	2.13294	#VALUE!	#VALUE!	NA	NA	NA	Not DE	Not present	Not present	NA	NA
C_RS05705	c1214	c1214	hypothetical protein	0.793529	0.235458	#VALUE!	#VALUE!	NA	NA	NA	Not DE	Not present	Not present	NA	NA
C_RS05715	c1217	c1217	hypothetical protein	0.0105844	1.3423	#VALUE!	#VALUE!	NA	NA	NA	Not DE	Not present	Not present	NA	NA
C_RS05730	c1220	c1220	3-deoxy-7-phosphoheptulonate synthase	0.0524077	0.891243	#VALUE!	#VALUE!	NA	NA	NA	Not DE	Not present	Not present	NA	NA
C_RS05750	NA	NA	microcin H47 immunity protein MchI	0.00683964	1.38465	#VALUE!	#VALUE!	NA	NA	NA	Sig DE	Not present	Not present	NA	NA
C_RS05755	c1229	mchC	hypothetical protein	0.000242	1.63562	#VALUE!	#VALUE!	NA	NA	NA	Sig DE	Not present	Not present	NA	NA
C_RS05760	c1230	mchD	toxin-activating lysine-acyltransferase	5.16e-05	2.12099	#VALUE!	#VALUE!	NA	NA	NA	Sig DE	Not present	Not present	NA	NA
C_RS05765	c1231	mchE	HlyD family secretion protein	7.53e-05	2.01339	#VALUE!	#VALUE!	NA	NA	NA	Sig DE	Not present	Not present	NA	NA
C_RS05770	c1232	mchF	microcin export transporter peptidase/ATP-binding subunit MchF	0.0048225	1.73666	#VALUE!	#VALUE!	NA	NA	NA	Sig DE	Not present	Not present	NA	NA
C_RS05780	c1233	c1233	CPBP family intramembrane metalloprotease	2.34e-08	2.82301	#VALUE!	#VALUE!	NA	NA	NA	Sig DE	Not present	Not present	NA	NA
C_RS05795	c1235	c1235	hypothetical protein	0.0356179	0.900233	#VALUE!	#VALUE!	NA	NA	NA	Not DE	Not present	Not present	NA	NA
C_RS05800	c1236	c1236	hypothetical protein	0.00405548	0.765703	#VALUE!	#VALUE!	NA	NA	NA	Not DE	Not present	Not present	NA	NA
C_RS05805	c1237	sfaC	S/F1C fimbrial major subunit operon transcriptional regulator	2.12e-09	2.3269	0.000302	0.865523	NA	NA	NA	Sig DE	Not present	Not present	NA	NA
C_RS05810	c1238	sfaB	S/F1C fimbrial major subunit operon transcriptional regulator	3.79e-09	4.62484	0.000127	2.55189	NA	NA	NA	Sig DE	Not present	Not present	NA	NA
C_RS05815	c1239	focA	F1C fimbrial major subunit FocA	8.76e-29	4.78579	0.00113578	2.72814	NA	NA	NA	Sig DE	Not determined	Not determined	cell adhesion	NA
C_RS05820	c1240	sfaD	S/F1C fimbrial minor subunit SfaD	7.42e-23	4.33811	#VALUE!	#VALUE!	NA	NA	NA	Sig DE	Not present	Not present	NA	NA
C_RS05825	c1241	focC	sfa/F1C fimbrial biogenesis chaperone	1.03e-12	4.62989	0.000473	2.1273	NA	NA	NA	Sig DE	Not present	Not present	NA	NA
C_RS05830	c1242	focD	S/F1C fimbrial usher SfaF/FocD	1.96e-05	2.88295	0.0042543	1.48491	NA	NA	NA	Sig DE	Not determined	Not determined	NA	NA
C_RS05835	c1243	focF	S/F1C fimbrial adhesin minor pilin SfaG/FocF	2.19e-11	2.291	#VALUE!	#VALUE!	NA	NA	NA	Sig DE	Not present	Not present	NA	NA
C_RS05840	c1244	focG	F1C fimbria minor subunit FocG	8.7e-12	2.60852	0.000554	2.06039	NA	NA	NA	Sig DE	Not present	Not present	NA	NA
C_RS05845	c1245	focH	F1C fimbrial protein subunit FocH	8.33e-21	2.31233	0.000558	1.39671	NA	NA	NA	Sig DE	Not present	Not present	NA	NA
C_RS05850	c1246	c1246	transcriptional regulator SfaY	1e-15	1.76247	#VALUE!	#VALUE!	NA	NA	NA	Sig DE	Not present	Not present	NA	NA
C_RS05855	c1247	focX	HTH-type transcriptional regulator SfaX	2.49e-11	2.1954	#VALUE!	#VALUE!	NA	NA	NA	Sig DE	Not present	Not present	NA	NA
C_RS05860	c1248	c1248	IS630-like element ISEc40 family transposase	1.59e-05	0.954081	#VALUE!	#VALUE!	NA	NA	NA	Not DE	Not present	Not present	NA	NA
C_RS05865	c1250	fepA	siderophore salmochelin receptor IroN	0.0236398	0.549077	0.436656	0.16092	NA	NA	NA	Not DE	Not determined	Not determined	siderophore-dependent iron import into cell // ferric-enterobactin import into cell // colicin transport	protein domain specific binding // protein binding // ferric-enterobactin transmembrane transporter activity // colicin transmembrane transporter activity // ligand-gated channel activity
C_RS05870	c1251	iroE	catecholate siderophore esterase IroE	0.982331	-0.00855971	#VALUE!	#VALUE!	NA	NA	NA	Not DE	Not present	Not present	NA	NA
C_RS05875	c1252	iroD	catecholate siderophore esterase IroD	0.877539	0.0571809	0.269472	-0.0619024	NA	NA	NA	Not DE	Not present	Not present	NA	NA
C_RS05880	c1253	iroC	salmochelin/enterobactin export ABC transporter IroC	0.954961	0.0287199	#VALUE!	#VALUE!	NA	NA	NA	Not DE	Not present	Not present	NA	NA
C_RS05885	c1254	iroB	salmochelin biosynthesis C-glycosyltransferase IroB	0.732113	0.150577	#VALUE!	#VALUE!	NA	NA	NA	Not DE	Not present	Not present	NA	NA
C_RS05890	c1255	c1255	hypothetical protein	0.0724297	0.875351	#VALUE!	#VALUE!	NA	NA	NA	Not DE	Not present	Not present	NA	NA
C_RS05895	c1256	c1256	IS200/IS605 family transposase	0.866761	0.100532	#VALUE!	#VALUE!	NA	NA	NA	Not DE	Not present	Not present	NA	NA
C_RS05935	c1265	c1265	TonB-dependent receptor	0.0694932	0.380116	#VALUE!	#VALUE!	NA	NA	NA	Not DE	Not present	Not present	NA	NA
C_RS05940	c1266	c1266	DUF4198 domain-containing protein	7.18e-05	1.00424	0.000842	0.568519	NA	NA	NA	Sig DE	Not present	Not present	NA	NA
C_RS05945	c1267	c1267	GTP-binding protein	0.0455433	0.832423	#VALUE!	#VALUE!	NA	NA	NA	Not DE	Not present	Not present	NA	NA
C_RS05955	c1269	c1269	SEL1-like repeat protein	0.562565	0.279899	0.125148	-0.0380063	b0644	ybeQ	0.116	Not DE	Not DE	Not DE	NA	NA
C_RS05960	c1270	c1270	hypothetical protein	0.144101	0.885391	0.00141905	-0.330973	NA	NA	NA	Not DE	Not present	Not present	NA	NA
C_RS05980	c1272	c1272	GTPase family protein	0.895872	-0.152712	#VALUE!	#VALUE!	b2632	yfjP	NA	Not DE	Not determined	Not DE	NA	NA
C_RS05985	c1273	flu	autotransporter adhesin Ag43	0.709745	-0.266315	#VALUE!	#VALUE!	b2000	flu	1.957	Not DE	Sig DE	Sig DE	NA	NA
C_RS05990	c1274	c1274	hypothetical protein	0.808266	-0.130514	#VALUE!	#VALUE!	b2001	yeeR	0.272	Not DE	Not DE	Not DE	NA	NA
C_RS05995	c1275	c1275	hypothetical protein	0.924318	-0.0630756	#VALUE!	#VALUE!	NA	NA	NA	Not DE	Not present	Not present	NA	NA
C_RS06005	c1278	c1278	DUF945 domain-containing protein	0.448343	-0.380562	#VALUE!	#VALUE!	NA	NA	NA	Not DE	Not present	Not present	NA	NA
C_RS06010	c1280	c1280	antirestriction protein	0.143358	-0.538635	#VALUE!	#VALUE!	NA	NA	NA	Not DE	Not present	Not present	NA	NA
C_RS06015	c1282	c1282	RadC family protein	0.0106353	-1.04954	#VALUE!	#VALUE!	NA	NA	NA	Not DE	Not present	Not present	NA	NA
C_RS06020	NA	NA	IS21-like element ISEc10 family transposase	0.491827	-0.279923	#VALUE!	#VALUE!	NA	NA	NA	Not DE	Not present	Not present	NA	NA
C_RS06025	NA	NA	ATP-binding protein	0.00641479	-1.2631	#VALUE!	#VALUE!	NA	NA	NA	Sig DE	Not present	Not present	NA	NA
C_RS06030	c1284	c1284	DUF987 domain-containing protein	0.722737	0.231244	#VALUE!	#VALUE!	NA	NA	NA	Not DE	Not present	Not present	NA	NA
C_RS06035	c1285	c1285	hypothetical protein	0.789188	0.136667	#VALUE!	#VALUE!	NA	NA	NA	Not DE	Not present	Not present	NA	NA
C_RS06050	c1288	c1288	toxin	0.376492	-0.506502	#VALUE!	#VALUE!	NA	NA	NA	Not DE	Not present	Not present	NA	NA
C_RS06055	c1289	c1289	hypothetical protein	0.180458	-0.486852	#VALUE!	#VALUE!	NA	NA	NA	Not DE	Not present	Not present	NA	NA
C_RS06060	c1290	c1290	DUF957 domain-containing protein	0.726019	-0.198111	#VALUE!	#VALUE!	NA	NA	NA	Not DE	Not present	Not present	NA	NA
C_RS06065	c1291	c1291	IS200/IS605 family transposase	0.690395	0.18265	#VALUE!	#VALUE!	NA	NA	NA	Not DE	Not present	Not present	NA	NA
C_RS06070	c1292	c1292	DUF4942 domain-containing protein	0.956252	0.0217143	#VALUE!	#VALUE!	NA	NA	NA	Not DE	Not present	Not present	NA	NA
C_RS06080	c1295	ghrA	glyoxylate/hydroxypyruvate reductase GhrA	0.210043	-0.438554	0.00411413	0.166073	b1033	ghrA	1.083	Not DE	Sig DE	Sig DE	oxidation-reduction process // cellular response to stress	NAD binding // oxidoreductase activity // hydroxypyruvate reductase activity // glyoxylate reductase (NADP) activity
C_RS06085	c1296	ycdX	zinc-binding phosphatase	0.0154778	-0.37828	0.178219	0.155749	b1034	ycdX	0.269	Not DE	Not DE	Not DE	dephosphorylation	phosphatase activity // metal ion binding // hydrolase activity // zinc ion binding // catalytic activity
C_RS06090	c1297	ycdY	molecular chaperone YcdY	0.0302992	-0.385178	0.00577191	-0.236164	b1035	ycdY	0.355	Not DE	Not DE	Not DE	NA	NA
C_RS06095	c1298	ycdZ	DUF1097 domain-containing protein	0.237644	-0.337282	#VALUE!	#VALUE!	b1036	ycdZ	0.013	Not DE	Not DE	Not DE	NA	NA
C_RS06100	c1299	csgG	curli production assembly/transport protein CsgG	0.00789231	0.771364	#VALUE!	#VALUE!	b1037	csgG	-1.325	Not DE	Not DE	Not DE	protein secretion by the type VIII secretion system // curli assembly	protein binding // identical protein binding
C_RS06105	c1300	csgF	curli production assembly/transport protein CsgF	0.0607074	1.21449	#VALUE!	#VALUE!	b1038	csgF	-1.486	Not DE	Sig DE	Not DE	protein secretion by the type VIII secretion system // curli assembly	identical protein binding // protein binding
C_RS06110	c1301	csgE	curli production assembly/transport protein CsgE	0.0408685	1.19069	#VALUE!	#VALUE!	b1039	csgE	-1.293	Not DE	Sig DE	Not DE	protein secretion by the type VIII secretion system // curli assembly	identical protein binding // protein binding
C_RS06115	c1302	csgD	transcriptional regulator CsgD	0.316972	0.683544	#VALUE!	#VALUE!	b1040	csgD	-0.983	Not DE	Not DE	Sig DE	regulation of single-species biofilm formation // positive regulation of DNA-templated transcription, initiation	DNA-binding transcription repressor activity // DNA-binding transcription activator activity // transcription regulatory region sequence-specific DNA binding // bacterial-type cis-regulatory region sequence-specific DNA binding
C_RS06125	c1305	csgB	curlin minor subunit CsgB	0.363936	1.29894	#VALUE!	#VALUE!	b1041	csgB	-3.31	Not DE	Sig DE	Not DE	curli assembly // amyloid fibril formation // single-species biofilm formation	protein binding // identical protein binding
C_RS06130	c1306	csgA	curlin major subunit CsgA	0.874179	0.097897	#VALUE!	#VALUE!	b1042	csgA	-4.936	Not DE	Sig DE	Not DE	amyloid fibril formation // single-species biofilm formation	protein binding // identical protein binding
C_RS06135	c1307	csgC	curli assembly protein CsgC	0.521179	0.567051	#VALUE!	#VALUE!	b1043	csgC	-1.571	Not DE	Sig DE	Not DE	NA	NA
C_RS06140	c1308	ymdA	type 1 fimbrial protein	0.859521	0.17461	#VALUE!	#VALUE!	b1044	ymdA	-1.6	Not DE	Sig DE	Not DE	NA	NA
C_RS06145	c1309	ymdB	O-acetyl-ADP-ribose deacetylase	0.296511	-0.526409	0.0332072	-0.222633	b1045	ymdB	-0.266	Not DE	Not DE	Sig DE	negative regulation of ribonuclease activity // purine nucleoside metabolic process // response to antibiotic // negative regulation of endoribonuclease activity // regulation of single-species biofilm formation on inanimate substrate	deacetylase activity // ribonuclease inhibitor activity // purine nucleoside binding // endoribonuclease inhibitor activity // O-acetyl-ADP-ribose deacetylase activity // hydrolase activity // enzyme binding
C_RS06150	c1310	clsC	cardiolipin synthase ClsC	0.562548	-0.191011	#VALUE!	#VALUE!	b1046	clsC	-0.157	Not DE	Not DE	Not DE	cardiolipin biosynthetic process	phosphatidylglycerol-phosphatidylethanolamine phosphatidyltransferase activity
C_RS06155	c1311	opgC	glucans biosynthesis protein MdoC	0.359746	0.341391	#VALUE!	#VALUE!	b1047	opgC	0.149	Not DE	Not DE	Not DE	glucan biosynthetic process // oligosaccharide metabolic process	transferase activity, transferring acyl groups other than amino-acyl groups // transferase activity, transferring acyl groups // transferase activity, transferring one-carbon groups // transferase activity // succinyltransferase activity
C_RS06170	c1313	opgG	glucans biosynthesis protein MdoG	0.879637	0.0902337	#VALUE!	#VALUE!	b1048	opgG	0.525	Not DE	Sig DE	Not DE	beta-glucan biosynthetic process // response to osmotic stress	NA
C_RS06175	c1314	opgH	glucans biosynthesis glucosyltransferase MdoH	0.62013	0.177389	#VALUE!	#VALUE!	b1049	opgH	1.104	Not DE	Sig DE	Not DE	glucan biosynthetic process // beta-glucan biosynthetic process // response to osmotic stress	transferase activity, transferring glycosyl groups
C_RS06180	c1316	yceK	YceK/YidQ family lipoprotein	0.0327875	-0.961855	#VALUE!	#VALUE!	b1050	yceK	0.134	Not DE	Not DE	Sig DE	NA	NA
C_RS06185	c1318	msyB	SecY/SecA suppressor protein	0.00280713	-1.02482	0.798491	-0.597278	b1051	msyB	-0.133	Sig DE	Not DE	Sig DE	NA	NA
C_RS06195	c1319	mdtG	multidrug efflux MFS transporter MdtG	0.890784	0.0592493	#VALUE!	#VALUE!	b1053	mdtG	-0.016	Not DE	Not DE	Not DE	response to antibiotic // transmembrane transport // xenobiotic detoxification by transmembrane export across the plasma membrane // response to paraquat	transmembrane transporter activity
C_RS06200	c1320	lpxL	kdo(2)-lipid IV(A) lauroyltransferase	0.00257657	-1.33464	0.172935	-0.077041	b1054	lpxL	-0.167	Sig DE	Not DE	Not DE	response to stress // lipid A biosynthetic process	transferase activity
C_RS06205	c1321	trhO	rhodanese-related sulfurtransferase	0.137903	-0.320213	#VALUE!	#VALUE!	b1055	trhO	0.02	Not DE	Not DE	Not DE	tRNA wobble uridine modification	oxidoreductase activity // protein binding
C_RS06210	c1322	yceI	YceI family protein	0.012392	-0.825339	0.220174	-0.0573917	b1056	yceI	0.068	Not DE	Not DE	Sig DE	NA	NA
C_RS06215	c1323	c1323	cytochrome b	3.53e-05	-1.12807	0.000746	-0.422752	b1057	yceJ	-0.394	Sig DE	Not DE	Sig DE	NA	NA
C_RS06220	c1325	yceO	DUF2770 family protein	0.406551	0.741204	#VALUE!	#VALUE!	b1058	yceO	-0.03	Not DE	Not DE	Not DE	single-species biofilm formation // response to acidic pH	NA
C_RS06225	c1326	solA	N-methyl-L-tryptophan oxidase	0.0794626	0.485199	0.000778	0.27739	b1059	solA	0.406	Not DE	Not DE	Not DE	oxidation-reduction process // cellular response to DNA damage stimulus	oxidoreductase activity // oxidoreductase activity, acting on the CH-NH group of donors, oxygen as acceptor // flavin adenine dinucleotide binding // N-methyl-L-amino-acid oxidase activity
C_RS06230	c1327	bssS	biofilm formation regulator BssS	0.00829805	-0.904716	#VALUE!	#VALUE!	b1060	bssS	-0.984	Not DE	Sig DE	Not DE	single-species submerged biofilm formation // regulation of single-species biofilm formation	NA
C_RS06235	c1328	dinI	DNA damage-inducible protein I	0.261386	0.454605	#VALUE!	#VALUE!	b1061	dinI	-0.348	Not DE	Not DE	Not DE	NA	NA
C_RS06240	c1329	pyrC	dihydroorotase	0.10446	0.545141	0.00527605	0.207893	b1062	pyrC	0.485	Not DE	Not DE	Not DE	pyrimidine nucleobase biosynthetic process // pyrimidine nucleotide biosynthetic process // 'de novo' UMP biosynthetic process // 'de novo' pyrimidine nucleobase biosynthetic process	hydrolase activity, acting on carbon-nitrogen (but not peptide) bonds, in cyclic amides // hydrolase activity // metal ion binding // zinc ion binding // dihydroorotase activity
C_RS06245	c1330	yceB	lipoprotein	0.677052	-0.168623	0.0246438	-0.0664274	b1063	yceB	0.433	Not DE	Not DE	Not DE	NA	NA
C_RS06250	c1331	grxB	glutaredoxin 2	0.928999	0.0447022	0.000223	1.0861	b1064	grxB	0.835	Not DE	Sig DE	Sig DE	electron transport chain // oxidation-reduction process // cell redox homeostasis	glutathione oxidoreductase activity // electron transfer activity // glutathione disulfide oxidoreductase activity
C_RS06255	c1332	yceL	multidrug efflux MFS transporter MdtH	0.989007	-0.0122248	#VALUE!	#VALUE!	b1065	mdtH	0.088	Not DE	Not DE	Not DE	NA	NA
C_RS06260	c1333	rimJ	ribosomal protein S5-alanine N-acetyltransferase	0.755136	-0.119518	0.915116	0.0071955	b1066	rimJ	0.234	Not DE	Not DE	Not DE	maturation of SSU-rRNA // N-terminal peptidyl-alanine acetylation // ribosome biogenesis // N-terminal peptidyl-serine acetylation // cellular protein modification process // N-terminal protein amino acid acetylation	peptide-serine-N-acetyltransferase activity // preribosome binding // N-acetyltransferase activity // ribosomal-protein-alanine N-acetyltransferase activity
C_RS06265	c1334	yceH	YceH family protein	0.195606	-0.55086	0.00119883	0.159629	b1067	yceH	0.307	Not DE	Not DE	Not DE	NA	NA
C_RS06275	c1338	murJ	murein biosynthesis integral membrane protein MurJ	0.461466	-0.283205	0.00465336	-0.298673	b1069	murJ	-0.267	Not DE	Not DE	Not DE	glycolipid translocation // lipid-linked peptidoglycan transport // peptidoglycan biosynthetic process	cardiolipin binding // lipid-linked peptidoglycan transporter activity
C_RS06280	c1339	flgN	flagella biosynthesis chaperone FlgN	0.815059	-0.0970116	#VALUE!	#VALUE!	b1070	flgN	-0.374	Not DE	Not DE	Not DE	NA	NA
C_RS06285	c1340	flgM	anti-sigma-28 factor FlgM	0.925126	0.0457191	0.246872	0.132248	b1071	flgM	-0.134	Not DE	Not DE	Not DE	negative regulation of proteolysis	sigma factor antagonist activity // protein binding
C_RS06290	c1341	flgA	flagellar basal body P-ring formation protein FlgA	0.697324	0.206927	#VALUE!	#VALUE!	b1072	flgA	0.134	Not DE	Not DE	Not DE	bacterial-type flagellum-dependent cell motility	NA
C_RS06295	c1342	flgB	flagellar basal body rod protein FlgB	0.882259	0.185366	#VALUE!	#VALUE!	b1073	flgB	-0.03	Not DE	Not DE	Not DE	bacterial-type flagellum-dependent swarming motility // bacterial-type flagellum-dependent cell motility	NA
C_RS06300	c1343	flgC	flagellar basal body rod protein FlgC	0.991299	0.0122643	#VALUE!	#VALUE!	b1074	flgC	0.003	Not DE	Not DE	Not DE	bacterial-type flagellum-dependent swarming motility // bacterial-type flagellum-dependent cell motility	NA
C_RS06305	c1344	flgD	flagellar hook assembly protein FlgD	0.153188	-0.718595	#VALUE!	#VALUE!	b1075	flgD	-0.162	Not DE	Not DE	Not DE	NA	NA
C_RS06310	c1345	flgE	flagellar hook protein FlgE	0.133331	-0.592412	#VALUE!	#VALUE!	b1076	flgE	-0.617	Not DE	Not DE	Not DE	NA	NA
C_RS06315	c1346	flgF	flagellar basal-body rod protein FlgF	0.356028	-0.359908	#VALUE!	#VALUE!	b1077	flgF	-0.13	Not DE	Not DE	Not DE	bacterial-type flagellum-dependent cell motility	NA
C_RS06320	c1347	flgG	flagellar basal-body rod protein FlgG	0.518147	-0.393537	#VALUE!	#VALUE!	b1078	flgG	0.026	Not DE	Not DE	Not DE	bacterial-type flagellum-dependent swarming motility // bacterial-type flagellum-dependent cell motility	NA
C_RS06325	c1348	flgH	flagellar basal body L-ring protein FlgH	0.83499	-0.162065	#VALUE!	#VALUE!	b1079	flgH	0.322	Not DE	Not DE	Not DE	response to osmotic stress	NA
C_RS06330	c1349	flgI	flagellar basal body P-ring protein FlgI	0.979882	-0.0200862	#VALUE!	#VALUE!	b1080	flgI	-0.616	Not DE	Not DE	Not DE	archaeal or bacterial-type flagellum-dependent cell motility // bacterial-type flagellum-dependent cell motility // cellular response to DNA damage stimulus	structural molecule activity
C_RS06335	c1350	flgJ	flagellar assembly peptidoglycan hydrolase FlgJ	0.987304	0.0101694	#VALUE!	#VALUE!	b1081	flgJ	-0.86	Not DE	Sig DE	Not DE	bacterial-type flagellum-dependent cell motility	NA
C_RS06340	c1351	flgK	flagellar hook-associated protein FlgK	0.700888	-0.152219	#VALUE!	#VALUE!	b1082	flgK	-0.633	Not DE	Not DE	Not DE	bacterial-type flagellum assembly	protein binding
C_RS06345	c1352	flgL	flagellar hook-associated protein FlgL	0.218425	0.450989	#VALUE!	#VALUE!	b1083	flgL	-0.18	Not DE	Not DE	Not DE	NA	NA
C_RS06350	c1353	rne	ribonuclease E	0.410586	-0.248337	0.000895	-0.295128	b1084	rne	0.168	Not DE	Not DE	Not DE	regulation of RNA helicase activity // protein homotetramerization // tRNA processing // mRNA catabolic process // rRNA 5'-end processing // RNA catabolic process	identical protein binding // DEAD/H-box RNA helicase binding // 7S RNA binding // ribonuclease E activity // zinc ion binding // magnesium ion binding // protein binding // RNA binding
C_RS06360	c1355	rluC	23S rRNA pseudouridine(955/2504/2580) synthase RluC	0.757818	-0.0759746	0.000148	-0.343732	b1086	rluC	-0.183	Not DE	Not DE	Not DE	pseudouridine synthesis // RNA modification // rRNA processing // enzyme-directed rRNA pseudouridine synthesis	pseudouridine synthase activity // RNA binding // isomerase activity // rRNA pseudouridine synthase activity
C_RS06365	c1356	yceF	7-methyl-GTP pyrophosphatase	0.912209	-0.042539	#VALUE!	#VALUE!	b1087	yceF	-0.154	Not DE	Not DE	Not DE	NA	nucleoside-triphosphate diphosphatase activity
C_RS06370	c1358	yceD	23S rRNA accumulation protein YceD	0.083724	-0.709332	0.844316	0.0129262	b1088	yceD	-1.001	Not DE	Sig DE	Not DE	ribosome biogenesis	NA
C_RS06375	NA	NA	50S ribosomal protein L32	0.0313717	-0.866625	#VALUE!	#VALUE!	NA	NA	NA	Not DE	Not present	Not present	NA	NA
C_RS06380	c1359	plsX	phosphate acyltransferase PlsX	0.71078	0.100311	0.00167859	0.157044	b1090	plsX	-0.19	Not DE	Not DE	Not DE	phospholipid biosynthetic process // phospholipid metabolic process // fatty acid biosynthetic process // lipid metabolic process	phosphate:acyl-[acyl carrier protein] acyltransferase activity // transferase activity, transferring acyl groups other than amino-acyl groups // transferase activity // catalytic activity
C_RS06385	c1360	fabH	beta-ketoacyl-ACP synthase III	0.915534	-0.102781	0.0154687	-0.101598	b1091	fabH	-0.135	Not DE	Not DE	Not DE	fatty acid metabolic process // lipid metabolic process // metabolic process // fatty acid biosynthetic process	transferase activity, transferring acyl groups // transferase activity // catalytic activity // 3-oxoacyl-[acyl-carrier-protein] synthase activity // protein homodimerization activity // beta-ketoacyl-acyl-carrier-protein synthase III activity
C_RS06390	c1361	fabD	ACP S-malonyltransferase	0.108924	-0.714916	0.035425	0.108357	b1092	fabD	0.125	Not DE	Not DE	Not DE	fatty acid metabolic process // lipid metabolic process // fatty acid biosynthetic process	S-malonyltransferase activity // transferase activity, transferring acyl groups // transferase activity // [acyl-carrier-protein] S-malonyltransferase activity
C_RS06400	c1364	acpP	acyl carrier protein	9.11e-07	-1.38475	0.0123241	-0.680382	b1094	acpP	-0.503	Sig DE	Not DE	Not DE	lipid biosynthetic process // fatty acid metabolic process // lipid metabolic process // response to drug // lipid A biosynthetic process // fatty acid biosynthetic process	lipid binding // protein binding // phosphopantetheine binding // acyl carrier activity // acyl binding
C_RS06405	c1365	fabF	beta-ketoacyl-ACP synthase II	2.63e-05	-1.33612	0.000331	-0.309359	b1095	fabF	-0.749	Sig DE	Not DE	Not DE	response to cold // fatty acid elongation, saturated fatty acid // monounsaturated fatty acid biosynthetic process // fatty acid metabolic process // lipid metabolic process // fatty acid biosynthetic process	transferase activity, transferring acyl groups other than amino-acyl groups // transferase activity, transferring acyl groups // transferase activity // catalytic activity // protein homodimerization activity // beta-ketoacyl-acyl-carrier-protein synthase II activity // protein binding // 3-oxoacyl-[acyl-carrier-protein] synthase activity
C_RS06420	c1370	tmk	dTMP kinase	0.876516	-0.0483171	0.000202	-0.318326	b1098	tmk	-0.012	Not DE	Not DE	Not DE	nucleotide biosynthetic process // phosphorylation // nucleoside monophosphate phosphorylation // dTTP biosynthetic process // dTDP biosynthetic process // nucleobase-containing small molecule interconversion	transferase activity // kinase activity // nucleotide binding // ATP binding // protein homodimerization activity // thymidylate kinase activity
C_RS06425	c1371	holB	DNA polymerase III subunit delta'	0.948398	-0.0233717	0.180205	-0.046921	b1099	holB	0.023	Not DE	Not DE	Not DE	DNA-dependent DNA replication	protein binding
C_RS06430	c1372	ycfH	metal-dependent hydrolase	0.224591	-0.396447	0.0032422	-0.132894	b1100	ycfH	0.172	Not DE	Not DE	Sig DE	NA	NA
C_RS06435	c1373	ptsG	PTS glucose transporter subunit IIBC	0.729617	0.119779	0.979364	0.0635029	b1101	ptsG	0.453	Not DE	Not DE	Sig DE	glucose transmembrane transport // glucose import across plasma membrane // phosphorylation // carbohydrate transport // phosphoenolpyruvate-dependent sugar phosphotransferase system	protein-phosphocysteine-sugar phosphotransferase activity // protein binding // protein-phosphocysteine-glucose phosphotransferase system transporter activity // glucose transmembrane transporter activity // transferase activity // kinase activity // protein-N(PI)-phosphohistidine-sugar phosphotransferase activity
C_RS06440	c1374	fhuE	ferric-rhodotorulic acid/ferric-coprogen receptor FhuE	0.785489	-0.151006	#VALUE!	#VALUE!	b1102	fhuE	2.689	Not DE	Sig DE	Sig DE	NA	NA
C_RS06445	c1376	hinT	purine nucleoside phosphoramidase	0.162859	-0.304638	0.0447712	0.312665	b1103	hinT	0.235	Not DE	Not DE	Sig DE	D-alanine catabolic process	adenosine 5'-monophosphoramidase activity
C_RS06450	c1377	ycfL	YcfL family protein	0.537936	-0.18551	0.00300125	-0.291592	b1104	ycfL	0.312	Not DE	Not DE	Sig DE	NA	NA
C_RS06455	c1378	lpoB	penicillin-binding protein activator LpoB	0.109303	-0.42396	0.000555	0.52707	b1105	lpoB	-0.062	Not DE	Not DE	Sig DE	positive regulation of catalytic activity // peptidoglycan biosynthetic process	protein binding // enzyme activator activity // enzyme regulator activity // enzyme binding
C_RS06460	c1379	thiK	thiamine kinase	0.876516	-0.111656	#VALUE!	#VALUE!	b1106	thiK	-0.276	Not DE	Not DE	Not DE	thiamine metabolic process // phosphorylation // thiamine diphosphate biosynthetic process	kinase activity // transferase activity // nucleotide binding // ATP binding // thiamine kinase activity
C_RS06465	c1380	nagZ	beta-N-acetylhexosaminidase	0.50118	-0.553843	0.00256324	-0.169745	b1107	nagZ	-0.383	Not DE	Not DE	Sig DE	cell wall organization // cell division // peptidoglycan biosynthetic process // regulation of cell shape // metabolic process // cell cycle // carbohydrate metabolic process // peptidoglycan turnover	N-acetyl-beta-D-galactosaminidase activity // hydrolase activity, acting on glycosyl bonds // hydrolase activity // hydrolase activity, hydrolyzing O-glycosyl compounds // beta-N-acetylhexosaminidase activity
C_RS06470	c1381	ycfP	alpha/beta hydrolase	0.11136	-0.770309	0.000934	0.171207	b1108	ycfP	0.32	Not DE	Not DE	Sig DE	NA	NA
C_RS06475	c1382	ndh	NADH-quinone dehydrogenase	0.0556049	-1.30135	0.0234464	-0.145605	b1109	ndh	0.058	Not DE	Not DE	Sig DE	copper ion homeostasis // anaerobic respiration // aerobic electron transport chain // aerobic respiration	flavin adenine dinucleotide binding // NADH dehydrogenase (ubiquinone) activity
C_RS06480	c1383	ycfJ	glycine zipper 2TM domain-containing protein	0.596408	-0.236092	#VALUE!	#VALUE!	b1110	ycfJ	-0.45	Not DE	Not DE	Not DE	regulation of single-species biofilm formation	NA
C_RS06485	c1384	c1384	IS200/IS605 family transposase	0.76259	0.158517	#VALUE!	#VALUE!	NA	NA	NA	Not DE	Not present	Not present	NA	NA
C_RS06490	c1385	ycfQ	TetR family copper-responsive transcriptional repressor ComR	0.213013	0.476171	0.0436173	0.499782	b1111	comR	-0.132	Not DE	Not DE	Not DE	NA	NA
C_RS06495	c1386	bhsA	multiple stress resistance protein BhsA	0.601791	-0.272967	#VALUE!	#VALUE!	b1112	bhsA	-0.009	Not DE	Not DE	Not DE	single-species biofilm formation // response to copper ion // response to stress	NA
C_RS06500	c1387	ycfS	L,D-transpeptidase LdtC	0.401376	-0.322863	#VALUE!	#VALUE!	b1113	ldtC	-0.202	Not DE	Not DE	Not DE	NA	NA
C_RS06510	c1390	ycfT	acyltransferase family protein	0.0636749	0.63981	#VALUE!	#VALUE!	b1115	ycfT	0.045	Not DE	Not DE	Not DE	NA	NA
C_RS06515	c1391	lolC	lipoprotein-releasing ABC transporter permease subunit LolC	0.409615	0.234686	0.0742305	-0.123434	b1116	lolC	0.332	Not DE	Not DE	Not DE	protein localization to outer membrane // lipoprotein transport // lipoprotein localization to outer membrane	lipoprotein releasing activity // protein binding
C_RS06520	c1392	lolD	lipoprotein-releasing ABC transporter ATP-binding protein LolD	0.99081	-0.0136174	0.614323	-0.0424568	b1117	lolD	-0.031	Not DE	Not DE	Not DE	lipoprotein localization to membrane // lipoprotein transport // protein localization to outer membrane // lipoprotein localization to outer membrane	ATPase activity // nucleotide binding // ATP binding // lipoprotein releasing activity
C_RS06525	c1393	lolE	lipoprotein-releasing ABC transporter permease subunit LolE	0.911508	-0.113074	0.00275566	-0.375197	b1118	lolE	0.11	Not DE	Not DE	Not DE	lipoprotein localization to outer membrane	lipoprotein releasing activity // protein binding
C_RS06530	c1394	nagK	N-acetylglucosamine kinase	0.262277	-0.620789	0.000191	-0.610433	b1119	nagK	-0.043	Not DE	Not DE	Not DE	carbohydrate metabolic process // phosphorylation // N-acetylglucosamine metabolic process // carbohydrate phosphorylation // peptidoglycan turnover	metal ion binding // kinase activity // transferase activity // nucleotide binding // zinc ion binding // ATP binding // protein binding // N-acetylglucosamine kinase activity
C_RS06535	c1395	cobB	NAD-dependent protein deacylase	0.481167	-0.51678	0.629265	0	b1120	cobB	0.072	Not DE	Not DE	Not DE	NA	NA
C_RS06540	c1396	ycfZ	TPM domain-containing protein	0.833743	-0.0899526	#VALUE!	#VALUE!	b1121	ycfZ	-0.099	Not DE	Not DE	Not DE	NA	NA
C_RS06545	c1397	ymfA	DUF3592 domain-containing protein	0.86829	-0.0848262	#VALUE!	#VALUE!	b1122	ymfA	0.097	Not DE	Not DE	Not DE	NA	NA
C_RS06550	c1398	potD	spermidine/putrescine ABC transporter substrate-binding protein PotD	0.547862	-0.150576	0.000428	0.507921	b1123	potD	0.126	Not DE	Not DE	Not DE	putrescine transport // spermidine transport	spermidine binding // putrescine binding
C_RS06555	c1399	potC	spermidine/putrescine ABC transporter permease PotC	0.0457587	-0.352727	0.0078151	-0.321928	b1124	potC	0.609	Not DE	Sig DE	Not DE	transmembrane transport // putrescine transport // spermidine transmembrane transport	ATPase-coupled spermidine transmembrane transporter activity
C_RS06560	c1400	c1400	phage integrase Arm DNA-binding domain-containing protein	0.0163823	0.712107	#VALUE!	#VALUE!	NA	NA	NA	Not DE	Not present	Not present	NA	NA
C_RS06565	c1401	xisN	excisionase	0.25233	0.56649	#VALUE!	#VALUE!	NA	NA	NA	Not DE	Not present	Not present	NA	NA
C_RS06570	c1402	recE	exonuclease	0.371463	0.277412	#VALUE!	#VALUE!	b1350	recE	0.215	Not DE	Not DE	Not DE	NA	double-stranded DNA 5'-3' exodeoxyribonuclease activity
C_RS06575	c1404	ydfD	DUF1482 family protein	0.0366238	2.96126	#VALUE!	#VALUE!	b1576	ydfD	-0.045	Not DE	Not DE	Not DE	NA	NA
C_RS06580	NA	NA	cell division inhibition protein DicB	0.107763	2.00354	#VALUE!	#VALUE!	NA	NA	NA	Not DE	Not present	Not present	NA	NA
C_RS06590	c1407	ydfC	hypothetical protein	0.0716599	0.696946	#VALUE!	#VALUE!	b1573	ydfC	-0.277	Not DE	Not DE	Not DE	NA	NA
C_RS06595	c1409	ydfA	DUF1391 family protein	0.0866816	0.529777	#VALUE!	#VALUE!	b1571	ydfA	-0.08	Not DE	Not DE	Not DE	NA	NA
C_RS06600	c1410	c1410	hypothetical protein	0.876487	-0.063	0.443563	-0.093879	NA	NA	NA	Not DE	Not present	Not present	NA	NA
C_RS06605	NA	NA	helix-turn-helix domain-containing protein	0.800464	0.19614	#VALUE!	#VALUE!	NA	NA	NA	Not DE	Not present	Not present	NA	NA
C_RS06610	c1411	c1411	Rha family transcriptional regulator	0.255936	0.639172	#VALUE!	#VALUE!	b1358	ydaT	0.127	Not DE	Not DE	Not DE	NA	NA
C_RS06615	c1412	c1412	hypothetical protein	0.705162	0.227651	#VALUE!	#VALUE!	NA	NA	NA	Not DE	Not present	Not present	NA	NA
C_RS06620	c1413	c1413	DUF977 family protein	0.868866	0.325082	#VALUE!	#VALUE!	NA	NA	NA	Not DE	Not present	Not present	NA	NA
C_RS06625	c1414	c1414	hypothetical protein	0.959898	0.0590973	#VALUE!	#VALUE!	NA	NA	NA	Not DE	Not present	Not present	NA	NA
C_RS06630	c1416	c1416	hypothetical protein	0.725508	-1.97192	#VALUE!	#VALUE!	NA	NA	NA	Not DE	Not present	Not present	NA	NA
C_RS06655	NA	NA	type I toxin-antitoxin system toxin HokD	0.0626958	0.885792	#VALUE!	#VALUE!	NA	NA	NA	Not DE	Not present	Not present	NA	NA
C_RS06665	c1423	c1423	DUF968 domain-containing protein	0.00125536	1.19329	#VALUE!	#VALUE!	b1560	ydfU	-0.376	Sig DE	Not DE	Not DE	NA	NA
C_RS06670	NA	NA	RusA family crossover junction endodeoxyribonuclease	0.640531	0.6803	#VALUE!	#VALUE!	NA	NA	NA	Not DE	Not present	Not present	NA	NA
C_RS06675	c1426	c1426	antitermination protein	0.346367	0.545925	#VALUE!	#VALUE!	NA	NA	NA	Not DE	Not present	Not present	NA	NA
C_RS06680	c1427	c1427	IS200/IS605 family transposase	0.771696	0.110912	#VALUE!	#VALUE!	NA	NA	NA	Not DE	Not present	Not present	NA	NA
C_RS06710	c1429	iraM	anti-adapter protein IraM	0.000266	1.6217	#VALUE!	#VALUE!	b1160	iraM	0.363	Sig DE	Not DE	Not DE	cellular response to starvation // cellular response to acidic pH // negative regulation of protein catabolic process // cellular response to magnesium starvation	anti-sigma factor antagonist activity // protein binding
C_RS06715	c1431	c1431	DUF1737 domain-containing protein	0.143008	0.736416	#VALUE!	#VALUE!	NA	NA	NA	Not DE	Not present	Not present	NA	NA
C_RS06720	c1433	c1433	class II holin family protein	0.184102	1.49202	#VALUE!	#VALUE!	NA	NA	NA	Not DE	Not present	Not present	NA	NA
C_RS06725	c1434	ydfR	YdfR family protein	4.6e-12	2.82875	#VALUE!	#VALUE!	b1555	ydfR	-0.134	Sig DE	Not DE	Not DE	NA	NA
C_RS06730	c1435	c1435	hypothetical protein	3.09e-17	4.33698	#VALUE!	#VALUE!	NA	NA	NA	Sig DE	Not present	Not present	NA	NA
C_RS06735	c1436	c1436	lysozyme	0.24508	0.642477	#VALUE!	#VALUE!	NA	NA	NA	Not DE	Not present	Not present	NA	NA
C_RS06745	c1438	c1438	hypothetical protein	0.151725	1.62634	#VALUE!	#VALUE!	NA	NA	NA	Not DE	Not present	Not present	NA	NA
C_RS06750	c1439	c1439	Rha family transcriptional regulator	0.00289133	1.95736	#VALUE!	#VALUE!	NA	NA	NA	Sig DE	Not present	Not present	NA	NA
C_RS06760	c1440	ydfO	DUF1398 domain-containing protein	0.0825868	1.35362	#VALUE!	#VALUE!	b1549	ydfO	-0.085	Not DE	Not DE	Not DE	NA	NA
C_RS06765	c1442	c1442	YlcI/YnfO family protein	0.419434	0.949066	#VALUE!	#VALUE!	b4533	ynfO	NA	Not DE	Not determined	Not DE	NA	NA
C_RS06775	c1444	c1444	terminase small subunit	0.951397	0.0623469	#VALUE!	#VALUE!	NA	NA	NA	Not DE	Not present	Not present	NA	NA
C_RS06780	c1445	c1445	phage terminase large subunit family protein	0.736175	-0.260455	#VALUE!	#VALUE!	NA	NA	NA	Not DE	Not present	Not present	NA	NA
C_RS06785	c1446	c1446	head-tail joining protein	0.722567	-0.441746	#VALUE!	#VALUE!	NA	NA	NA	Not DE	Not present	Not present	NA	NA
C_RS06790	c1447	c1447	phage portal protein	0.959532	0.0322435	#VALUE!	#VALUE!	NA	NA	NA	Not DE	Not present	Not present	NA	NA
C_RS06795	c1448	c1448	S49 family peptidase	0.446188	0.63442	#VALUE!	#VALUE!	NA	NA	NA	Not DE	Not present	Not present	NA	NA
C_RS06800	c1450	c1450	head decoration protein	0.224032	1.31799	#VALUE!	#VALUE!	NA	NA	NA	Not DE	Not present	Not present	NA	NA
C_RS06805	c1451	c1451	major capsid protein	0.580554	0.668575	0.000528	0.411426	NA	NA	NA	Not DE	Not present	Not present	NA	NA
C_RS06810	c1452	c1452	hypothetical protein	0.925759	-0.0848063	#VALUE!	#VALUE!	NA	NA	NA	Not DE	Not present	Not present	NA	NA
C_RS06815	c1453	c1453	tail attachment protein	0.0028126	-1.63413	#VALUE!	#VALUE!	NA	NA	NA	Sig DE	Not present	Not present	NA	NA
C_RS06820	c1454	c1454	phage tail protein	0.385614	-0.52349	#VALUE!	#VALUE!	NA	NA	NA	Not DE	Not present	Not present	NA	NA
C_RS06825	c1455	c1455	tail protein	0.060354	-1.39437	#VALUE!	#VALUE!	NA	NA	NA	Not DE	Not present	Not present	NA	NA
C_RS06830	c1456	c1456	phage tail protein	0.0675734	-1.01924	#VALUE!	#VALUE!	NA	NA	NA	Not DE	Not present	Not present	NA	NA
C_RS06835	c1458	c1458	phage minor tail protein G	0.41223	-0.402394	#VALUE!	#VALUE!	NA	NA	NA	Not DE	Not present	Not present	NA	NA
C_RS06840	c1459	c1459	phage tail assembly protein T	0.795864	-0.288443	#VALUE!	#VALUE!	NA	NA	NA	Not DE	Not present	Not present	NA	NA
C_RS06845	c1460	c1460	phage tail tape measure protein	0.740667	-0.375926	#VALUE!	#VALUE!	NA	NA	NA	Not DE	Not present	Not present	NA	NA
C_RS06850	c1461	c1461	phage tail protein	0.917052	-0.303862	#VALUE!	#VALUE!	NA	NA	NA	Not DE	Not present	Not present	NA	NA
C_RS06855	c1462	c1462	phage minor tail protein L	0.915318	-0.295042	#VALUE!	#VALUE!	NA	NA	NA	Not DE	Not present	Not present	NA	NA
C_RS06860	c1464	c1464	phage tail protein	0.324628	0.635706	#VALUE!	#VALUE!	NA	NA	NA	Not DE	Not present	Not present	NA	NA
C_RS06865	c1465	c1465	tail assembly protein	0.580826	0.324623	#VALUE!	#VALUE!	NA	NA	NA	Not DE	Not present	Not present	NA	NA
C_RS06875	c1466	c1466	DUF1983 domain-containing protein	0.225827	-0.506476	#VALUE!	#VALUE!	NA	NA	NA	Not DE	Not present	Not present	NA	NA
C_RS06880	c1467	lomP	Ail/Lom family protein	0.956698	-0.0449798	#VALUE!	#VALUE!	NA	NA	NA	Not DE	Not present	Not present	NA	NA
C_RS06885	c1468	c1468	prophage tail fiber N-terminal domain-containing protein	0.727791	0.16227	#VALUE!	#VALUE!	NA	NA	NA	Not DE	Not present	Not present	NA	NA
C_RS06890	c1470	c1470	hypothetical protein	0.955184	0.107632	#VALUE!	#VALUE!	NA	NA	NA	Not DE	Not present	Not present	NA	NA
C_RS06895	c1471	c1471	hypothetical protein	0.182219	0.760717	0.00155371	0.27023	NA	NA	NA	Not DE	Not present	Not present	NA	NA
C_RS06900	c1474	c1474	class I SAM-dependent methyltransferase	0.571625	0.296191	#VALUE!	#VALUE!	NA	NA	NA	Not DE	Not present	Not present	NA	NA
C_RS06905	c1475	ylcE	tail fiber assembly protein	0.308452	0.48303	#VALUE!	#VALUE!	b0563	tfaX	-0.066	Not DE	Not DE	Not DE	NA	NA
C_RS06910	c1476	potB	spermidine/putrescine ABC transporter permease PotB	0.145244	-0.350809	0.00613347	-0.432455	b1125	potB	-0.311	Not DE	Not DE	Not DE	spermidine transmembrane transport // putrescine transport	ATPase-coupled spermidine transmembrane transporter activity
C_RS06915	c1477	potA	spermidine/putrescine ABC transporter ATP-binding protein PotA	0.0442235	-0.528732	0.000985	-0.232769	b1126	potA	-0.31	Not DE	Not DE	Not DE	polyamine transmembrane transport // transmembrane transport // spermidine transmembrane transport // putrescine transport // polyamine transport	transmembrane transporter activity // ATPase activity // nucleotide binding // ATPase-coupled spermidine transmembrane transporter activity // ATPase-coupled putrescine transmembrane transporter activity // ATP binding // ATPase-coupled polyamine transmembrane transporter activity
C_RS06925	c1479	pepT	peptidase T	0.0427043	-0.484685	0.00034	0.385155	b1127	pepT	-0.44	Not DE	Not DE	Sig DE	peptide metabolic process	protein binding // protein homodimerization activity // tripeptide aminopeptidase activity
C_RS06930	c1480	roxA	[50S ribosomal protein L16]-arginine 3-hydroxylase	0.160676	-0.382858	0.00108578	-0.351074	b1128	roxA	0.502	Not DE	Not DE	Not DE	post-translational protein modification // peptidyl-arginine hydroxylation	ferrous iron binding // protein binding // 2-oxoglutarate-dependent dioxygenase activity // protein homodimerization activity
C_RS06935	c1483	c1483	site-specific integrase	0.187007	0.533808	0.0650952	0.157044	NA	NA	NA	Not DE	Not present	Not present	NA	NA
C_RS06940	NA	NA	AlpA family transcriptional regulator	6.99e-05	2.26248	#VALUE!	#VALUE!	NA	NA	NA	Sig DE	Not present	Not present	NA	NA
C_RS06960	c1488	c1488	hypothetical protein	0.964606	-0.0649847	#VALUE!	#VALUE!	NA	NA	NA	Not DE	Not present	Not present	NA	NA
C_RS06965	c1490	c1490	hypothetical protein	0.446101	1.48058	#VALUE!	#VALUE!	NA	NA	NA	Not DE	Not present	Not present	NA	NA
C_RS06970	c1491	c1491	hypothetical protein	0.741279	1.18043	#VALUE!	#VALUE!	NA	NA	NA	Not DE	Not present	Not present	NA	NA
C_RS06975	c1492	c1492	hypothetical protein	0.812446	0.618885	#VALUE!	#VALUE!	NA	NA	NA	Not DE	Not present	Not present	NA	NA
C_RS06980	c1493	c1493	DUF4222 domain-containing protein	0.937623	-0.290556	#VALUE!	#VALUE!	NA	NA	NA	Not DE	Not present	Not present	NA	NA
C_RS06985	c1495	c1495	DNA primase	0.631725	0.313396	#VALUE!	#VALUE!	NA	NA	NA	Not DE	Not present	Not present	NA	NA
C_RS06990	c1496	c1496	hypothetical protein	0.859788	0.363667	#VALUE!	#VALUE!	NA	NA	NA	Not DE	Not present	Not present	NA	NA
C_RS06995	c1497	c1497	single-stranded DNA-binding protein	0.911202	0.238515	#VALUE!	#VALUE!	NA	NA	NA	Not DE	Not present	Not present	NA	NA
C_RS07000	NA	NA	PerC family transcriptional regulator	0.163321	1.89098	#VALUE!	#VALUE!	NA	NA	NA	Not DE	Not present	Not present	NA	NA
C_RS07005	c1498	c1498	hypothetical protein	0.000344	2.24465	#VALUE!	#VALUE!	NA	NA	NA	Sig DE	Not present	Not present	NA	NA
C_RS07010	c1499	c1499	major capsid protein	3.27e-17	2.05317	#VALUE!	#VALUE!	NA	NA	NA	Sig DE	Not present	Not present	NA	NA
C_RS07015	c1500	c1500	head decoration protein	4.36e-05	1.45274	#VALUE!	#VALUE!	NA	NA	NA	Sig DE	Not present	Not present	NA	NA
C_RS07020	c1501	c1501	hypothetical protein	0.0017562	1.1734	#VALUE!	#VALUE!	NA	NA	NA	Sig DE	Not present	Not present	NA	NA
C_RS07025	c1503	c1503	hypothetical protein	0.49729	0.332395	#VALUE!	#VALUE!	NA	NA	NA	Not DE	Not present	Not present	NA	NA
C_RS07030	c1505	c1505	hypothetical protein	0.192661	0.583818	0.0165572	-0.129734	NA	NA	NA	Not DE	Not present	Not present	NA	NA
C_RS07035	c1508	phoQ	two-component system sensor histidine kinase PhoQ	0.955217	-0.0147895	0.0647329	-0.0892673	b1129	phoQ	0.373	Not DE	Not DE	Not DE	signal transduction // peptidyl-histidine phosphorylation // phosphorylation // phosphorelay signal transduction system // protein dephosphorylation // osmosensory signaling via phosphorelay pathway // signal transduction by protein phosphorylation // protein autophosphorylation // cellular response to magnesium starvation	transferase activity, transferring phosphorus-containing groups // hydrolase activity // transferase activity // nucleotide binding // ATP binding // protein histidine kinase activity // protein binding // identical protein binding // phosphoprotein phosphatase activity // kinase activity // metal ion binding // phosphorelay sensor kinase activity
C_RS07040	c1509	phoP	two-component system response regulator PhoP	0.383459	-0.38932	0.016733	0.0717627	b1130	phoP	0.362	Not DE	Not DE	Not DE	regulation of transcription, DNA-templated // phosphorelay signal transduction system // positive regulation of transcription, DNA-templated	DNA binding // DNA-binding transcription activator activity // transcription regulatory region sequence-specific DNA binding // identical protein binding
C_RS07045	c1510	purB	adenylosuccinate lyase	0.108924	-0.402251	0.000579	-0.263612	b1131	purB	0.476	Not DE	Not DE	Not DE	purine ribonucleotide biosynthetic process // IMP biosynthetic process // 'de novo' AMP biosynthetic process // cellular response to DNA damage stimulus // 'de novo' IMP biosynthetic process // purine nucleotide biosynthetic process	protein binding // lyase activity // catalytic activity // identical protein binding // (S)-2-(5-amino-1-(5-phospho-D-ribosyl)imidazole-4-carboxamido)succinate AMP-lyase (fumarate-forming) activity // N6-(1,2-dicarboxyethyl)AMP AMP-lyase (fumarate-forming) activity
C_RS07050	c1511	hflD	high frequency lysogenization protein HflD	0.975727	0.0127584	0.183707	-0.086201	b1132	hflD	-0.032	Not DE	Not DE	Not DE	response to heat	protein binding
C_RS07055	c1512	mnmA	tRNA 2-thiouridine(34) synthase MnmA	0.821364	0.0832543	0.133592	0.0468403	b1133	mnmA	-0.055	Not DE	Not DE	Not DE	tRNA wobble position uridine thiolation	sulfurtransferase activity
C_RS07060	c1513	nudJ	phosphatase NudJ	0.99081	0.00538732	0.00192261	-0.179515	b1134	nudJ	0.648	Not DE	Sig DE	Not DE	NA	pyrophosphatase activity // nucleoside-diphosphatase activity // nucleoside-triphosphatase activity // thiamine-diphosphatase activity // hydrolase activity
C_RS07070	c1517	icd	NADP-dependent isocitrate dehydrogenase	0.274711	-0.750336	0.000235	0.207893	b1136	icd	0.873	Not DE	Sig DE	Sig DE	response to oxidative stress // electron transport chain // tricarboxylic acid cycle	protein binding // isocitrate dehydrogenase (NADP+) activity
C_RS07075	c1519	c1519	phage integrase Arm DNA-binding domain-containing protein	0.0441874	0.949299	#VALUE!	#VALUE!	b1140	intE	-0.334	Not DE	Not DE	Not DE	NA	NA
C_RS07090	NA	NA	hypothetical protein	0.0476548	0.983448	#VALUE!	#VALUE!	NA	NA	NA	Not DE	Not present	Not present	NA	NA
C_RS07095	c1522	c1522	DUF4222 domain-containing protein	0.287984	0.58661	#VALUE!	#VALUE!	NA	NA	NA	Not DE	Not present	Not present	NA	NA
C_RS07100	c1523	c1523	ASCH domain-containing protein	0.0797997	0.644276	#VALUE!	#VALUE!	NA	NA	NA	Not DE	Not present	Not present	NA	NA
C_RS07105	c1524	c1524	DUF550 domain-containing protein	0.602805	0.207737	0.00114588	0.801573	NA	NA	NA	Not DE	Not present	Not present	NA	NA
C_RS07110	c1525	c1525	hypothetical protein	0.905858	0.0910655	#VALUE!	#VALUE!	NA	NA	NA	Not DE	Not present	Not present	NA	NA
C_RS07115	c1526	c1526	hypothetical protein	0.79205	-0.166752	#VALUE!	#VALUE!	NA	NA	NA	Not DE	Not present	Not present	NA	NA
C_RS07120	c1527	c1527	hypothetical protein	0.52768	-0.499111	#VALUE!	#VALUE!	b2363	yfdT	-0.067	Not DE	Not DE	Not DE	NA	NA
C_RS07130	c1529	c1529	ATP-binding protein	0.00484757	-1.14481	#VALUE!	#VALUE!	NA	NA	NA	Sig DE	Not present	Not present	NA	NA
C_RS07135	c1530	c1530	IS21-like element ISEc10 family transposase	0.246794	-0.399508	#VALUE!	#VALUE!	NA	NA	NA	Not DE	Not present	Not present	NA	NA
C_RS07145	NA	NA	TraR/DksA family transcriptional regulator	0.0922579	1.72457	#VALUE!	#VALUE!	NA	NA	NA	Not DE	Not present	Not present	NA	NA
C_RS07150	c1532	c1532	hypothetical protein	0.0739255	1.33375	#VALUE!	#VALUE!	NA	NA	NA	Not DE	Not present	Not present	NA	NA
C_RS07160	NA	NA	DUF1382 family protein	0.0792861	1.84637	#VALUE!	#VALUE!	NA	NA	NA	Not DE	Not present	Not present	NA	NA
C_RS07165	c1533	c1533	DUF1317 domain-containing protein	0.0413419	2.95359	#VALUE!	#VALUE!	NA	NA	NA	Not DE	Not present	Not present	NA	NA
C_RS07170	c1534	c1534	YqaJ viral recombinase family protein	8.14e-05	2.02419	#VALUE!	#VALUE!	NA	NA	NA	Sig DE	Not present	Not present	NA	NA
C_RS07175	c1536	c1536	phage recombination protein Bet	0.00717312	1.23325	#VALUE!	#VALUE!	NA	NA	NA	Sig DE	Not present	Not present	NA	NA
C_RS07180	c1537	gamW	host-nuclease inhibitor protein Gam	6.68e-05	3.11472	#VALUE!	#VALUE!	NA	NA	NA	Sig DE	Not present	Not present	NA	NA
C_RS07195	c1541	c1541	DUF2528 family protein	5.32e-05	3.41733	#VALUE!	#VALUE!	NA	NA	NA	Sig DE	Not present	Not present	NA	NA
C_RS07200	c1542	c1542	antirestriction Ral family protein	0.0192812	2.18283	#VALUE!	#VALUE!	NA	NA	NA	Not DE	Not present	Not present	NA	NA
C_RS07205	c1543	c1543	super-infection exclusion protein B	0.0222284	0.934133	#VALUE!	#VALUE!	NA	NA	NA	Not DE	Not present	Not present	NA	NA
C_RS07210	NA	NA	hypothetical protein	0.206417	0.600796	#VALUE!	#VALUE!	NA	NA	NA	Not DE	Not present	Not present	NA	NA
C_RS07215	NA	NA	hypothetical protein	0.177036	0.800334	#VALUE!	#VALUE!	NA	NA	NA	Not DE	Not present	Not present	NA	NA
C_RS07220	c1544	c1544	DUF1828 domain-containing protein	0.0544393	0.65091	0.0222385	0.0648829	NA	NA	NA	Not DE	Not present	Not present	NA	NA
C_RS07225	c1545	c1545	hypothetical protein	0.0277386	0.857875	#VALUE!	#VALUE!	NA	NA	NA	Not DE	Not present	Not present	NA	NA
C_RS07235	NA	NA	helix-turn-helix transcriptional regulator	0.184843	0.716469	#VALUE!	#VALUE!	NA	NA	NA	Not DE	Not present	Not present	NA	NA
C_RS07240	c1548	c1548	hypothetical protein	1.64e-07	1.96007	#VALUE!	#VALUE!	NA	NA	NA	Sig DE	Not present	Not present	NA	NA
C_RS07250	c1550	c1550	Replication protein 14	0.00624257	-0.85827	#VALUE!	#VALUE!	NA	NA	NA	Not DE	Not present	Not present	NA	NA
C_RS07255	c1551	c1551	protein ren	0.135869	-0.678897	#VALUE!	#VALUE!	NA	NA	NA	Not DE	Not present	Not present	NA	NA
C_RS07270	c1554	c1554	recombination protein NinB	0.603909	0.300074	#VALUE!	#VALUE!	NA	NA	NA	Not DE	Not present	Not present	NA	NA
C_RS07275	c1555	c1555	phage N-6-adenine-methyltransferase	0.765737	0.411423	#VALUE!	#VALUE!	b2356	yfdM	-0.077	Not DE	Not DE	Not DE	NA	NA
C_RS07280	NA	NA	NinE family protein	0.808056	-0.322877	#VALUE!	#VALUE!	NA	NA	NA	Not DE	Not present	Not present	NA	NA
C_RS07285	c1556	c1556	DUF2591 family protein	0.799307	0.285432	#VALUE!	#VALUE!	NA	NA	NA	Not DE	Not present	Not present	NA	NA
C_RS07295	c1557	rusA	crossover junction endodeoxyribonuclease RusA	0.642946	-0.380112	#VALUE!	#VALUE!	b0550	rusA	-0.185	Not DE	Not DE	Not DE	nucleic acid phosphodiester bond hydrolysis // cellular response to DNA damage stimulus // DNA recombination // DNA repair	protein homodimerization activity // four-way junction DNA binding // hydrolase activity // endonuclease activity // nuclease activity // magnesium ion binding // crossover junction endodeoxyribonuclease activity // metal ion binding
C_RS07300	c1558	c1558	YlcG family protein	0.355588	1.27781	#VALUE!	#VALUE!	b4509	ylcG	NA	Not DE	Not determined	Not DE	NA	NA
C_RS07305	c1559	ybcQ	antitermination protein QuuD	0.00133006	2.04075	#VALUE!	#VALUE!	b0551	quuD	0.113	Sig DE	Not DE	Not DE	single-species biofilm formation	DNA binding
C_RS07310	c1560	nmpC	porin OmpC	2.41e-39	6.45016	0.000129	2.67401	b0553	nmpC	3.968	Sig DE	Sig DE	Sig DE	NA	NA
C_RS07315	c1561	c1561	phage lysis protein EssD	4.41e-10	3.5224	#VALUE!	#VALUE!	b0554	essD	0.874	Sig DE	Sig DE	Not DE	cytolysis	NA
C_RS07320	c1562	rrrD	lysozyme RrrD	2.34e-14	2.79635	#VALUE!	#VALUE!	b0555	rrrD	-0.017	Sig DE	Not DE	Not DE	viral release from host cell by cytolysis	lysozyme activity
C_RS07330	c1564	ybcU	increased serum survival lipoprotein Iss	2.86e-07	2.17611	0.000204	1.64386	b0557	borD	0.803	Sig DE	Not DE	Not DE	NA	NA
C_RS07335	c1565	c1565	TonB family protein	0.00211404	1.0719	0.000258	0.848798	NA	NA	NA	Sig DE	Not present	Not present	NA	NA
C_RS07350	c1568	nohA	terminase small subunit	0.416963	0.395888	#VALUE!	#VALUE!	b1548	nohA	-0.464	Not DE	Not DE	Not DE	NA	ATP binding // nucleotide binding
C_RS07355	c1569	c1569	phage terminase large subunit family protein	0.836446	-0.107522	#VALUE!	#VALUE!	NA	NA	NA	Not DE	Not present	Not present	NA	NA
C_RS07360	c1570	c1570	phage head-stabilizing protein	0.987209	0.0233762	#VALUE!	#VALUE!	NA	NA	NA	Not DE	Not present	Not present	viral life cycle	NA
C_RS07365	c1571	c1571	phage portal protein	0.836307	-0.114642	#VALUE!	#VALUE!	NA	NA	NA	Not DE	Not present	Not present	NA	NA
C_RS07370	c1572	c1572	S49 family peptidase	0.0777401	0.990589	#VALUE!	#VALUE!	NA	NA	NA	Not DE	Not present	Not present	NA	NA
C_RS07375	c1574	c1574	head decoration protein	0.0843357	1.24374	#VALUE!	#VALUE!	NA	NA	NA	Not DE	Not present	Not present	NA	NA
C_RS07380	c1575	c1575	minor capsid protein E	0.0268593	0.742134	#VALUE!	#VALUE!	NA	NA	NA	Not DE	Not present	Not present	NA	NA
C_RS07385	c1576	c1576	hypothetical protein	0.707514	0.372935	#VALUE!	#VALUE!	NA	NA	NA	Not DE	Not present	Not present	NA	NA
C_RS07390	c1577	c1577	tail attachment protein	0.898766	-0.130528	#VALUE!	#VALUE!	NA	NA	NA	Not DE	Not present	Not present	NA	NA
C_RS07395	c1578	c1578	phage tail protein	0.212076	1.39872	#VALUE!	#VALUE!	NA	NA	NA	Not DE	Not present	Not present	NA	NA
C_RS07400	c1579	c1579	tail protein	0.153855	1.02035	#VALUE!	#VALUE!	NA	NA	NA	Not DE	Not present	Not present	NA	NA
C_RS07410	c1583	c1583	phage minor tail protein G	0.0437396	1.06485	#VALUE!	#VALUE!	NA	NA	NA	Not DE	Not present	Not present	NA	NA
C_RS07415	c1584	c1584	phage tail assembly protein T	0.439349	0.391667	#VALUE!	#VALUE!	NA	NA	NA	Not DE	Not present	Not present	NA	NA
C_RS07420	c1585	c1585	phage tail tape measure protein	0.933895	0.0521819	#VALUE!	#VALUE!	NA	NA	NA	Not DE	Not present	Not present	NA	NA
C_RS07425	NA	NA	phage tail protein	0.964606	-0.0589289	#VALUE!	#VALUE!	NA	NA	NA	Not DE	Not present	Not present	NA	NA
C_RS07430	c1587	c1587	phage minor tail protein L	0.796379	0.197142	#VALUE!	#VALUE!	NA	NA	NA	Not DE	Not present	Not present	NA	NA
C_RS07435	c1588	c1588	phage tail protein	0.397465	0.8086	#VALUE!	#VALUE!	NA	NA	NA	Not DE	Not present	Not present	NA	NA
C_RS07440	c1589	c1589	tail assembly protein	0.88807	0.158006	#VALUE!	#VALUE!	NA	NA	NA	Not DE	Not present	Not present	NA	NA
C_RS07445	c1590	c1590	host specificity protein J	0.0797997	0.455037	#VALUE!	#VALUE!	NA	NA	NA	Not DE	Not present	Not present	NA	NA
C_RS07455	c1594	c1594	hypothetical protein	0.458734	0.550333	#VALUE!	#VALUE!	NA	NA	NA	Not DE	Not present	Not present	NA	NA
C_RS07460	c1595	c1595	hypothetical protein	0.945113	0.0506567	#VALUE!	#VALUE!	NA	NA	NA	Not DE	Not present	Not present	NA	NA
C_RS07465	c1597	sitD	iron/manganese ABC transporter permease subunit SitD	0.00579183	-1.13847	#VALUE!	#VALUE!	NA	NA	NA	Sig DE	Not present	Not present	NA	NA
C_RS07470	c1598	sitC	iron/manganese ABC transporter permease subunit SitC	0.0110221	-1.38813	#VALUE!	#VALUE!	NA	NA	NA	Not DE	Not present	Not present	NA	NA
C_RS07475	c1599	sitB	iron/manganese ABC transporter ATP-binding protein SitB	2.26e-07	-1.67723	0.000733	-0.756331	NA	NA	NA	Sig DE	Not present	Not present	NA	NA
C_RS07490	c1601	c1601	hypothetical protein	0.112524	0.834751	0.0143805	-0.332789	NA	NA	NA	Not DE	Not present	Not present	NA	NA
C_RS07505	c1603	ycgX	DUF1398 domain-containing protein	0.488945	0.282212	#VALUE!	#VALUE!	b1161	ycgX	-0.231	Not DE	Not DE	Not DE	NA	NA
C_RS07510	c1604	bluR	DNA-binding transcriptional repressor BluR	0.00421564	-0.887543	0.00015	-1.09851	b1162	bluR	-1.117	Not DE	Sig DE	Not DE	negative regulation of transcription, DNA-templated	protein binding // DNA-binding transcription factor activity
C_RS07515	c1606	bluF	blue light-responsive regulator BluF	0.725243	-0.161922	0.000129	-1.54372	b1163	bluF	-0.675	Not DE	Not DE	Not DE	response to blue light // negative regulation of DNA-binding transcription factor activity	activating transcription factor binding // repressing transcription factor binding // flavin adenine dinucleotide binding
C_RS07520	c1607	ycgZ	two-component-system connector protein YcgZ	4.44e-08	-2.80139	#VALUE!	#VALUE!	b1164	ycgZ	-1.178	Sig DE	Sig DE	Sig DE	negative regulation of transcription, DNA-templated	protein binding
C_RS07525	NA	NA	hypothetical protein	2.13e-06	-2.32139	#VALUE!	#VALUE!	NA	NA	NA	Sig DE	Not present	Not present	NA	NA
C_RS07530	c1609	ariR	biofilm/acid-resistance regulator AriR	0.000757	-1.87504	#VALUE!	#VALUE!	b1166	ariR	-0.097	Sig DE	Not DE	Sig DE	cellular response to acidic pH // single-species biofilm formation // response to hydrogen peroxide	protein binding // protein homodimerization activity // DNA binding
C_RS07535	NA	NA	hypothetical protein	1.96e-08	-2.70109	#VALUE!	#VALUE!	NA	NA	NA	Sig DE	Not present	Not present	NA	NA
C_RS07545	c1611	c1611	hypothetical protein	0.431014	0.665681	#VALUE!	#VALUE!	b4520	ymgF	NA	Not DE	Not determined	Not DE	NA	NA
C_RS07550	c1612	NA	hypothetical protein	0.802662	0.988578	#VALUE!	#VALUE!	NA	NA	NA	Not DE	Not present	Not present	NA	NA
C_RS07565	c1616	ymgD	YmgD family protein	0.0787657	0.779421	#VALUE!	#VALUE!	b1171	ymgD	-0.112	Not DE	Not DE	Not DE	NA	NA
C_RS07570	c1617	c1617	glycine zipper family protein	0.498958	0.669535	#VALUE!	#VALUE!	b1172	ymgG	-0.275	Not DE	Not DE	Sig DE	NA	NA
C_RS07575	c1618	c1618	hypothetical protein	0.225695	2.20678	#VALUE!	#VALUE!	b4593	ymgI	NA	Not DE	Not determined	Not DE	NA	NA
C_RS07585	c1621	minE	cell division topological specificity factor MinE	0.684657	0.214403	0.000441	0.309176	b1174	minE	0.487	Not DE	Not DE	Not DE	division septum site selection // regulation of cell division // cell division // regulation of division septum assembly // cell cycle	identical protein binding // protein binding
C_RS07590	c1622	minD	septum site-determining protein MinD	0.931369	-0.0368248	0.000802	0.221568	b1175	minD	0.629	Not DE	Not DE	Sig DE	division septum assembly // chromosome segregation // negative regulation of cell division // cell division // cell cycle	identical protein binding // nucleotide binding // protein binding // ATPase activity // ATP binding
C_RS07595	c1623	minC	septum site-determining protein MinC	0.200625	0.257996	0.013296	0.0935602	b1176	minC	0.018	Not DE	Not DE	Sig DE	regulation of division septum assembly // cell division // regulation of cell division	identical protein binding // protein binding
C_RS07600	c1625	ycgJ	hypothetical protein	0.200685	0.635018	#VALUE!	#VALUE!	b1177	ycgJ	0.784	Not DE	Sig DE	Not DE	NA	NA
C_RS07605	c1626	pliG	pre-peptidase C-terminal domain-containing protein	0.0805903	0.659578	0.000447	1.64016	b1178	pliG	0.173	Not DE	Not DE	Sig DE	NA	lysozyme inhibitor activity
C_RS07610	c1627	ycgL	YcgL domain-containing protein	0.961173	-0.0294716	0.00133267	0.155749	b1179	ycgL	0.31	Not DE	Not DE	Not DE	NA	NA
C_RS07615	c1628	c1628	fumarylacetoacetate hydrolase family protein	0.00427548	-0.556441	0.00377067	-0.177882	b1180	ycgM	0.09	Not DE	Not DE	Not DE	NA	NA
C_RS07620	c1629	ycgN	YcgN family cysteine cluster protein	0.842959	0.0790902	0.0261491	0.271426	b1181	ycgN	-0.091	Not DE	Not DE	Sig DE	NA	NA
C_RS07625	c1630	c1630	hemolysin E	0.00748754	1.51157	#VALUE!	#VALUE!	b1182	hlyE	0.07	Sig DE	Not DE	Not DE	hemolysis in other organism // pathogenesis	NA
C_RS07630	c1631	umuD	translesion error-prone DNA polymerase V autoproteolytic subunit	0.598017	0.244173	#VALUE!	#VALUE!	b1183	umuD	-0.009	Not DE	Not DE	Not DE	translesion synthesis // cellular response to DNA damage stimulus // DNA repair // SOS response	identical protein binding // DNA-dependent ATPase activity // single-stranded DNA binding // protein binding // DNA-directed DNA polymerase activity
C_RS07635	c1632	umuC	DNA polymerase V catalytic protein	0.154375	0.43607	#VALUE!	#VALUE!	b1184	umuC	-0.381	Not DE	Not DE	Not DE	translesion synthesis // cellular response to DNA damage stimulus // SOS response	DNA-dependent ATPase activity // single-stranded DNA binding // protein binding // DNA-directed DNA polymerase activity
C_RS07640	c1633	dsbB	disulfide bond formation protein DsbB	0.719136	-0.159211	0.00833525	-0.295128	b1185	dsbB	-0.246	Not DE	Not DE	Not DE	response to heat	oxidoreductase activity, acting on a sulfur group of donors, quinone or similar compound as acceptor // ubiquinone binding // protein binding // protein disulfide oxidoreductase activity
C_RS07645	c1634	nhaB	Na(+)/H(+) antiporter NhaB	0.503376	-0.183012	0.0158685	-0.341903	b1186	nhaB	0.228	Not DE	Not DE	Sig DE	NA	sodium:proton antiporter activity
C_RS07650	c1635	fadR	fatty acid metabolism transcriptional regulator FadR	0.267293	0.404444	0.000985	-0.204233	b1187	fadR	-0.218	Not DE	Not DE	Not DE	positive regulation of fatty acid biosynthetic process // fatty acid metabolic process // lipid metabolic process // regulation of fatty acid metabolic process // negative regulation of transcription, DNA-templated // positive regulation of transcription, DNA-templated // regulation of transcription, DNA-templated	protein homodimerization activity // fatty-acyl-CoA binding // DNA-binding transcription factor activity // DNA binding
C_RS07655	c1637	ycgB	SpoVR family protein	0.0131481	-0.813922	0.00193646	-0.500218	b1188	ycgB	-0.899	Not DE	Sig DE	Sig DE	NA	NA
C_RS07660	c1638	dadA	D-amino acid dehydrogenase	0.0825868	0.4101	0.00102919	0.342555	b1189	dadA	-0.061	Not DE	Not DE	Sig DE	L-alanine oxidation to pyruvate via D-alanine // D-alanine catabolic process	D-amino-acid dehydrogenase activity
C_RS07665	c1639	dadX	catabolic alanine racemase DadX	0.0674271	0.469894	0.00108483	-0.115597	b1190	dadX	-0.176	Not DE	Not DE	Sig DE	alanine metabolic process // L-alanine oxidation to pyruvate via D-alanine	catalytic activity // isomerase activity // pyridoxal phosphate binding // protein homodimerization activity // alanine racemase activity
C_RS07670	c1640	ycgO	potassium/proton antiporter	0.630688	0.138834	0.00225976	-0.323733	b1191	cvrA	0.101	Not DE	Not DE	Not DE	anion transmembrane transport // potassium ion transmembrane transport // proton transmembrane transport // cation transmembrane transport // oxidation-reduction process // transmembrane transport // cell volume homeostasis // potassium ion transport // cation transport // ion transport	potassium:proton antiporter activity // potassium ion transmembrane transporter activity // flavin adenine dinucleotide binding // oxidoreductase activity, acting on CH-OH group of donors // solute:proton antiporter activity // antiporter activity // cation transmembrane transporter activity // monovalent cation:proton antiporter activity // transporter activity
C_RS07675	c1641	ldcA	muramoyltetrapeptide carboxypeptidase	0.5146	0.383718	0.164351	0.129613	b1192	ldcA	0.602	Not DE	Not DE	Not DE	cell wall organization // peptidoglycan biosynthetic process // regulation of cell shape // proteolysis // peptidoglycan turnover // glycopeptide catabolic process	hydrolase activity // serine-type peptidase activity // peptidase activity // carboxypeptidase activity
C_RS07680	c1643	mltE	membrane-bound lytic murein transglycosylase EmtA	0.0897006	-0.499437	#VALUE!	#VALUE!	b1193	emtA	0.075	Not DE	Not DE	Not DE	NA	NA
C_RS07685	c1644	ycgR	flagellar brake protein	0.697324	0.232452	#VALUE!	#VALUE!	b1194	ycgR	-0.03	Not DE	Not DE	Not DE	negative regulation of bacterial-type flagellum-dependent cell motility // bacterial-type flagellum-dependent cell motility // regulation of bacterial-type flagellum-dependent cell motility by regulation of motor speed // regulation of cellular component movement	cyclic-di-GMP binding // protein binding
C_RS07690	c1645	ymgE	GlsB/YeaQ/YmgE family stress response membrane protein	0.987209	-0.0139031	#VALUE!	#VALUE!	b1195	ymgE	-0.031	Not DE	Not DE	Sig DE	NA	NA
C_RS07695	c1646	prrA	TonB-dependent receptor	0.23202	0.399112	0.264634	0.141433	NA	NA	NA	Not DE	Not present	Not present	NA	NA
C_RS07700	c1647	modD	ModD protein	0.959898	0.0372693	#VALUE!	#VALUE!	NA	NA	NA	Not DE	Not present	Not present	NAD biosynthetic process	transferase activity, transferring pentosyl groups // transferase activity, transferring glycosyl groups // transferase activity // nicotinate-nucleotide diphosphorylase (carboxylating) activity // catalytic activity
C_RS07705	c1648	c1648	class I SAM-dependent methyltransferase	0.72561	-0.23212	#VALUE!	#VALUE!	NA	NA	NA	Not DE	Not present	Not present	NA	NA
C_RS07710	c1650	c1650	ABC transporter ATP-binding protein	0.657741	-0.268487	#VALUE!	#VALUE!	NA	NA	NA	Not DE	Not present	Not present	NA	NA
C_RS07715	c1651	fecD	iron ABC transporter permease	0.934266	0.0581224	#VALUE!	#VALUE!	NA (not in genome)	fecD	NA	Not DE	Not determined	Not determined	NA	transporter activity
C_RS07720	c1652	c1652	iron ABC transporter substrate-binding protein	0.943944	0.0388305	#VALUE!	#VALUE!	NA	NA	NA	Not DE	Not present	Not present	NA	NA
C_RS07725	c1654	treA	alpha,alpha-trehalase	0.924986	-0.0293166	0.000914	0.158337	b1197	treA	-0.186	Not DE	Not DE	Sig DE	carbohydrate metabolic process // metabolic process // trehalose metabolic process // cellular response to DNA damage stimulus // trehalose catabolic process // cellular hyperosmotic response	hydrolase activity // hydrolase activity, acting on glycosyl bonds // alpha,alpha-trehalase activity
C_RS07730	c1656	dhaM	dihydroxyacetone kinase subunit DhaM	0.0147078	-0.970644	0.000274	0.452068	b1198	dhaM	-0.228	Not DE	Not DE	Not DE	cellular response to DNA damage stimulus	protein homodimerization activity
C_RS07735	c1657	c1657	dihydroxyacetone kinase ADP-binding subunit DhaL	0.0154778	-0.988633	0.0019611	-0.279284	b1199	dhaL	-0.024	Not DE	Not DE	Not DE	NA	NA
C_RS07740	c1658	dhaK	dihydroxyacetone kinase subunit DhaK	0.0351135	-1.22323	0.00798734	-0.172994	b1200	dhaK	-0.216	Not DE	Not DE	Sig DE	glycerol to glycerone phosphate metabolic process // cellular response to DNA damage stimulus // ketone catabolic process // monosaccharide catabolic process	identical protein binding // protein homodimerization activity // protein binding // phosphoenolpyruvate-glycerone phosphotransferase activity
C_RS07745	c1659	dhaR	PTS-dependent dihydroxyacetone kinase operon transcriptional regulator DhaR	0.0380279	-0.49852	#VALUE!	#VALUE!	b1201	dhaR	0.149	Not DE	Not DE	Not DE	regulation of transcription, DNA-templated // transcription, DNA-templated	protein binding
C_RS07750	c1660	c1660	hypothetical protein	0.267475	0.468426	#VALUE!	#VALUE!	NA	NA	NA	Not DE	Not present	Not present	NA	NA
C_RS07755	c1661	ychF	redox-regulated ATPase YchF	0.0130393	-0.418756	0.000211	-0.0800879	b1203	ychF	0.44	Not DE	Not DE	Not DE	response to oxidative stress	protein homodimerization activity // protein binding // enzyme inhibitor activity // ribosome binding // ribosomal large subunit binding // ATPase activity
C_RS07760	c1662	pth	aminoacyl-tRNA hydrolase	0.799677	-0.0768824	0.472564	0.0172093	b1204	pth	0.153	Not DE	Not DE	Not DE	translation // protein quality control for misfolded or incompletely synthesized proteins	hydrolase activity // aminoacyl-tRNA hydrolase activity
C_RS07765	c1663	ychH	stress-induced protein YchH	0.979907	0.0206391	#VALUE!	#VALUE!	b1205	ychH	1.088	Not DE	Sig DE	Not DE	single-species biofilm formation on inanimate substrate // cellular response to hydrogen peroxide // cellular response to cadmium ion	NA
C_RS07770	c1664	dauA	C4-dicarboxylic acid transporter DauA	0.871278	-0.0668462	#VALUE!	#VALUE!	b1206	dauA	0.031	Not DE	Not DE	Not DE	aspartate transmembrane transport // succinate transmembrane transport // fumarate transport	L-aspartate transmembrane transporter activity // succinate transmembrane transporter activity // fumarate transmembrane transporter activity
C_RS07775	c1665	prs	ribose-phosphate diphosphokinase	0.875401	0.0862237	0.000467	0.196607	b1207	prs	-0.227	Not DE	Not DE	Not DE	protein hexamerization // 5-phosphoribose 1-diphosphate biosynthetic process	ADP binding // identical protein binding // protein binding // phosphate ion binding // magnesium ion binding // ribose phosphate diphosphokinase activity
C_RS07780	c1666	ispE	4-(cytidine 5'-diphospho)-2-C-methyl-D-erythritol kinase	0.919486	0.0468735	0.000213	0.50284	b1208	ispE	0.037	Not DE	Not DE	Not DE	isoprenoid biosynthetic process // phosphorylation // terpenoid biosynthetic process // isopentenyl diphosphate biosynthetic process, methylerythritol 4-phosphate pathway	kinase activity // transferase activity // nucleotide binding // protein binding // ATP binding // 4-(cytidine 5'-diphospho)-2-C-methyl-D-erythritol kinase activity
C_RS07785	c1667	hemM	lipoprotein localization protein LolB	0.0860026	-0.391337	#VALUE!	#VALUE!	b1209	lolB	-0.118	Not DE	Not DE	Not DE	NA	NA
C_RS07790	c1668	hemA	glutamyl-tRNA reductase	0.00476581	0.777167	0.238674	-0.0588937	b1210	hemA	-0.272	Not DE	Not DE	Not DE	NA	NA
C_RS07795	c1669	prfA	peptide chain release factor 1	0.196847	0.343504	0.000103	-0.352916	b1211	prfA	-0.042	Not DE	Not DE	Not DE	translational termination // translation	protein binding // translation release factor activity // ribosome binding // translation release factor activity, codon specific
C_RS07800	c1670	prmC	peptide chain release factor N(5)-glutamine methyltransferase	0.980656	0.0110826	0.0109308	-0.114035	b1212	prmC	0.089	Not DE	Not DE	Not DE	regulation of gene expression // translational termination // peptidyl-glutamine methylation // protein methylation	S-adenosylmethionine-dependent methyltransferase activity // protein-glutamine N-methyltransferase activity // protein methyltransferase activity
C_RS07805	c1671	c1671	SirB family protein	0.0722916	0.510097	#VALUE!	#VALUE!	b1213	ychQ	0.024	Not DE	Not DE	Not DE	NA	NA
C_RS07810	c1672	ychA	tetratricopeptide repeat-containing protein	0.34074	0.337384	0.000302	-0.614845	b1214	ychA	-0.1	Not DE	Not DE	Not DE	NA	NA
C_RS07815	c1674	kdsA	3-deoxy-8-phosphooctulonate synthase	0.929856	-0.0415807	0.000389	0.249749	b1215	kdsA	0.441	Not DE	Not DE	Not DE	biosynthetic process // lipopolysaccharide biosynthetic process // keto-3-deoxy-D-manno-octulosonic acid biosynthetic process	catalytic activity // transferase activity // identical protein binding // 3-deoxy-8-phosphooctulonate synthase activity
C_RS07820	NA	NA	type I toxin-antitoxin system toxin Ldr family protein	0.909822	0.089018	#VALUE!	#VALUE!	NA	NA	NA	Not DE	Not present	Not present	NA	NA
C_RS07825	c1676	chaA	sodium-potassium/proton antiporter ChaA	0.083724	-0.532718	0.00247496	-0.545824	b1216	chaA	-0.295	Not DE	Not DE	Sig DE	response to alkaline pH	potassium:proton antiporter activity // sodium:proton antiporter activity
C_RS07830	c1677	chaB	putative cation transport regulator ChaB	0.568668	-0.250401	0.460587	-0.0923402	b1217	chaB	-0.357	Not DE	Not DE	Sig DE	regulation of transcription, DNA-templated // transcription, DNA-templated	NA
C_RS07835	c1678	chaC	glutathione-specific gamma-glutamylcyclotransferase	0.25743	-0.498368	#VALUE!	#VALUE!	b1218	chaC	-0.295	Not DE	Not DE	Sig DE	glutathione catabolic process // cilium or flagellum-dependent cell motility	gamma-glutamylcyclotransferase activity
C_RS07840	c1679	ychN	DsrE/F sulfur relay family protein YchN	0.372036	0.256859	0.000733	0.455229	b1219	ychN	0.127	Not DE	Not DE	Sig DE	NA	NA
C_RS07845	c1680	ychP	inverse autotransporter invasin YchO	0.799677	-0.144539	#VALUE!	#VALUE!	b1220	ychO	-0.133	Not DE	Not DE	Not DE	NA	NA
C_RS07850	c1681	narL	two-component system response regulator NarL	0.000126	-0.769029	0.0844384	0.0717627	b1221	narL	-0.29	Not DE	Not DE	Not DE	regulation of transcription, DNA-templated	protein binding // DNA-binding transcription repressor activity // transcription regulatory region sequence-specific DNA binding // DNA binding
C_RS07855	c1682	narX	nitrate/nitrite two-component system sensor histidine kinase NarX	0.00242751	-0.6386	0.0910661	0.214125	b1222	narX	-0.088	Not DE	Not DE	Not DE	cellular response to DNA damage stimulus // protein dephosphorylation // signal transduction by protein phosphorylation // protein autophosphorylation // cellular response to nitrate // cellular response to nitrite	protein binding // protein homodimerization activity // phosphoprotein phosphatase activity // phosphorelay sensor kinase activity
C_RS07865	c1684	narK	nitrate transporter NarK	0.21752	0.756505	#VALUE!	#VALUE!	b1223	narK	0	Not DE	Not DE	Not DE	nitrate transport // nitrite transport	nitrate transmembrane transporter activity // inorganic anion exchanger activity // high-affinity secondary active nitrite transmembrane transporter activity // nitrite efflux transmembrane transporter activity
C_RS07870	c1685	narG	nitrate reductase subunit alpha	0.339681	0.436552	0.0633095	0.0813396	b1224	narG	0.215	Not DE	Not DE	Not DE	nitrate metabolic process // anaerobic respiration	molybdopterin cofactor binding // 4 iron, 4 sulfur cluster binding // protein binding // nitrate reductase activity // electron transfer activity
C_RS07875	c1686	narH	nitrate reductase subunit beta	0.48373	0.289613	#VALUE!	#VALUE!	b1225	narH	0.027	Not DE	Not DE	Not DE	nitrate metabolic process // anaerobic respiration	4 iron, 4 sulfur cluster binding // 3 iron, 4 sulfur cluster binding // protein binding // nitrate reductase activity // electron transfer activity
C_RS07880	c1687	narJ	nitrate reductase molybdenum cofactor assembly chaperone	0.705162	0.210174	#VALUE!	#VALUE!	b1226	narJ	-0.314	Not DE	Not DE	Not DE	nitrate assimilation // chaperone-mediated protein complex assembly	metallochaperone activity // protein binding
C_RS07885	c1688	narI	respiratory nitrate reductase subunit gamma	0.151725	0.654036	#VALUE!	#VALUE!	b1227	narI	0.034	Not DE	Not DE	Not DE	anaerobic respiration	heme binding // nitrate reductase activity // electron transfer activity
C_RS07890	c1689	c1689	ketoacyl-ACP synthase III	0.621381	0.267259	#VALUE!	#VALUE!	NA	NA	NA	Not DE	Not present	Not present	NA	NA
C_RS07895	c1690	c1690	NAD(P)-dependent oxidoreductase	0.267785	0.371788	#VALUE!	#VALUE!	NA	NA	NA	Not DE	Not present	Not present	NA	NA
C_RS07900	c1691	c1691	MBL fold metallo-hydrolase	0.964261	0.0258006	#VALUE!	#VALUE!	NA	NA	NA	Not DE	Not present	Not present	NA	NA
C_RS07905	c1692	c1692	coenzyme F390 synthetase	0.934862	0.0355286	#VALUE!	#VALUE!	NA	NA	NA	Not DE	Not present	Not present	NA	NA
C_RS07910	c1693	c1693	inositol phosphorylceramide synthase	0.161622	0.979116	#VALUE!	#VALUE!	NA	NA	NA	Not DE	Not present	Not present	NA	NA
C_RS07915	c1694	c1694	sterol desaturase family protein	0.0614041	0.692661	#VALUE!	#VALUE!	NA	NA	NA	Not DE	Not present	Not present	NA	NA
C_RS07920	c1695	c1695	acyl-CoA desaturase	0.567448	0.184217	#VALUE!	#VALUE!	NA	NA	NA	Not DE	Not present	Not present	NA	NA
C_RS07935	c1696	purU	formyltetrahydrofolate deformylase	0.795962	-0.0897213	0.0402191	-0.0203404	b1232	purU	0.357	Not DE	Not DE	Not DE	biosynthetic process // one-carbon metabolic process // 'de novo' IMP biosynthetic process // purine nucleotide biosynthetic process // purine ribonucleotide biosynthetic process	hydroxymethyl-, formyl- and related transferase activity // hydrolase activity // formyltetrahydrofolate deformylase activity
C_RS07940	c1697	ychJ	YchJ family protein	0.335239	0.247501	0.867222	0.0071955	b1233	ychJ	0.094	Not DE	Not DE	Sig DE	NA	NA
C_RS07945	c1698	ychK	patatin-like phospholipase RssA	0.00570402	-0.785963	0.000385	-0.529073	b1234	rssA	-0.308	Not DE	Not DE	Not DE	NA	NA
C_RS07950	c1699	rssB	two-component system response regulator RssB	0.0540463	-0.541826	0.00887141	-0.128156	b1235	rssB	-1.831	Not DE	Not DE	Sig DE	protein destabilization // positive regulation of proteolysis	protein binding // sigma factor antagonist activity
C_RS07955	c1700	galU	UTP--glucose-1-phosphate uridylyltransferase GalU	3.09e-05	-0.792656	0.00110534	0.0662614	b1236	galU	0.217	Not DE	Not DE	Not DE	osmoregulated periplasmic glucan biosynthetic process // lipopolysaccharide core region biosynthetic process // biosynthetic process // galactose catabolic process via UDP-galactose // UDP-glucose metabolic process // colanic acid biosynthetic process	identical protein binding // nucleotidyltransferase activity // transferase activity // magnesium ion binding // UTP:glucose-1-phosphate uridylyltransferase activity
C_RS07960	c1701	hns	DNA-binding transcriptional regulator H-NS	0.220191	-0.495162	0.0195155	-0.0831412	b1237	hns	0.014	Not DE	Not DE	Not DE	gene silencing // negative regulation of single-species biofilm formation on inanimate substrate // negative regulation of transcription, DNA-templated // regulation of translation // regulation of transcription, DNA-templated	minor groove of adenine-thymine-rich DNA binding // DNA-binding transcription repressor activity // transcription regulatory region sequence-specific DNA binding // RNA binding // protein binding // DNA binding // identical protein binding // protein dimerization activity // bent DNA binding
C_RS07965	c1703	tdk	thymidine kinase	0.311655	0.439937	0.013154	0.163499	b1238	tdk	0.125	Not DE	Not DE	Not DE	metabolic process // DNA biosynthetic process // phosphorylation // DNA metabolic process // deoxyribonucleoside monophosphate biosynthetic process // dTMP salvage	kinase activity // transferase activity // metal ion binding // catalytic activity // nucleotide binding // zinc ion binding // ATP binding // identical protein binding // thymidine kinase activity
C_RS07975	c1705	adhE	bifunctional acetaldehyde-CoA/alcohol dehydrogenase	0.000786	-0.800327	0.308844	0.0086303	b1241	adhE	0.373	Not DE	Not DE	Sig DE	protein homooligomerization // response to oxidative stress // mixed acid fermentation // ethanol biosynthetic process	alcohol dehydrogenase activity, iron-dependent // ribosome binding // ferrous iron binding // protein binding // identical protein binding // alcohol dehydrogenase (NAD+) activity // acetaldehyde dehydrogenase (acetylating) activity
C_RS07980	c1706	ychE	NAAT family transporter YchE	0.657584	-0.180033	#VALUE!	#VALUE!	b1242	ychE	-0.114	Not DE	Not DE	Not DE	NA	NA
C_RS07985	c1707	oppA	oligopeptide ABC transporter substrate-binding protein OppA	0.368941	-0.268432	0.592234	-0.0218044	b1243	oppA	-0.916	Not DE	Sig DE	Sig DE	chaperone-mediated protein folding // response to heat // oligopeptide transport	oligopeptide binding
C_RS07990	c1708	oppB	oligopeptide ABC transporter permease OppB	0.727032	0.166324	0.059274	-0.0969617	b1244	oppB	-1.54	Not DE	Sig DE	Not DE	transmembrane transport // peptidoglycan-associated peptide transport // oligopeptide transmembrane transport // peptide transport // protein transport	peptidoglycan peptide transmembrane transporter activity // ATPase-coupled oligopeptide transmembrane transporter activity
C_RS07995	c1709	oppC	oligopeptide ABC transporter permease OppC	0.831576	-0.0909449	0.39064	-0.0350469	b1245	oppC	-0.197	Not DE	Not DE	Sig DE	peptidoglycan-associated peptide transport	peptidoglycan peptide transmembrane transporter activity
C_RS08000	c1710	oppD	murein tripeptide/oligopeptide ABC transporter ATP binding protein OppD	0.55467	-0.214639	0.048637	0.077243	b1246	oppD	0.147	Not DE	Not DE	Sig DE	peptidoglycan-associated peptide transport	protein binding // peptidoglycan peptide transmembrane transporter activity
C_RS08005	c1711	oppF	murein tripeptide/oligopeptide ABC transporter ATP binding protein OppF	0.929856	-0.023694	0.0685402	0.0607392	b1247	oppF	-0.168	Not DE	Not DE	Sig DE	peptidoglycan-associated peptide transport	peptidoglycan peptide transmembrane transporter activity
C_RS08010	c1712	yciU	YciU family protein	0.5377	-0.566851	0.00523501	-0.340075	b1248	yciU	0.149	Not DE	Not DE	Not DE	NA	NA
C_RS08015	c1713	clsA	cardiolipin synthase	0.884564	-0.0408582	0.432595	0.0607392	b1249	clsA	0.092	Not DE	Not DE	Sig DE	cardiolipin biosynthetic process // phospholipid biosynthetic process // lipid metabolic process	phosphotransferase activity, for other substituted phosphate groups // transferase activity // cardiolipin synthase activity // catalytic activity
C_RS08025	c1715	kch	voltage-gated potassium channel protein	0.083724	0.642749	0.00567731	0.235114	b1250	kch	-0.108	Not DE	Not DE	Sig DE	NA	transporter activity
C_RS08030	c1716	yciI	YciI family protein	0.229376	-0.443154	0.0629623	0.182692	b1251	yciI	-0.138	Not DE	Not DE	Sig DE	NA	NA
C_RS08035	c1717	tonB	TonB system transport protein TonB	0.00181763	0.909174	0.0806815	0.168642	b1252	tonB	1.43	Not DE	Sig DE	Not DE	NA	NA
C_RS08040	c1719	yciA	acyl-CoA thioester hydrolase YciA	0.428441	0.343878	0.00355197	0.305679	b1253	yciA	-0.338	Not DE	Not DE	Not DE	fatty acid metabolic process // butyryl-CoA catabolic process to butyrate // acyl-CoA metabolic process	palmitoyl-CoA hydrolase activity // long-chain fatty acyl-CoA binding // thiolester hydrolase activity // fatty-acyl-CoA binding // hydrolase activity // acyl-CoA hydrolase activity
C_RS08045	c1720	ispZ	septation protein A	0.676436	0.152618	#VALUE!	#VALUE!	b1254	yciB	-0.674	Not DE	Not DE	Not DE	cell septum assembly // division septum assembly // cell division // cell cycle	NA
C_RS08050	c1721	yciC	UPF0259 family protein	0.909856	-0.0561524	0.0230394	-0.22095	b1255	yciC	-0.185	Not DE	Not DE	Not DE	NA	NA
C_RS08055	c1722	ompW	outer membrane protein OmpW	0.0684778	1.09801	0.00685967	0.732052	b1256	ompW	0.182	Not DE	Not DE	Sig DE	NA	NA
C_RS08060	c1723	yciE	ferritin-like domain-containing protein	0.0887937	0.998665	0.0508931	0.138814	b1257	yciE	-1.171	Not DE	Sig DE	Sig DE	NA	NA
C_RS08065	c1724	yciF	ferritin-like domain-containing protein	0.000181	1.87942	#VALUE!	#VALUE!	b1258	yciF	0.177	Sig DE	Not DE	Sig DE	NA	NA
C_RS08070	c1725	trpA	tryptophan synthase subunit alpha	0.940574	-0.0331541	0.0085937	0.225275	b1260	trpA	1.255	Not DE	Sig DE	Not DE	cellular amino acid biosynthetic process // tryptophan metabolic process // aromatic amino acid family biosynthetic process // tryptophan biosynthetic process	tryptophan synthase activity // catalytic activity // lyase activity
C_RS08075	c1726	trpB	tryptophan synthase subunit beta	0.997444	0.00322402	0.00147701	0.177599	b1261	trpB	1.111	Not DE	Sig DE	Not DE	cellular amino acid biosynthetic process // tryptophan metabolic process // aromatic amino acid family biosynthetic process // tryptophan biosynthetic process	lyase activity // identical protein binding // protein homodimerization activity // pyridoxal phosphate binding // tryptophan synthase activity
C_RS08080	NA	NA	bifunctional indole-3-glycerol-phosphate synthase TrpC/phosphoribosylanthranilate isomerase TrpF	0.333064	0.621635	#VALUE!	#VALUE!	NA	NA	NA	Not DE	Not present	Not present	NA	NA
C_RS08085	c1729	trpD	bifunctional anthranilate synthase glutamate amidotransferase component TrpG/anthranilate phosphoribosyltransferase TrpD	4.92e-06	0.88108	0.000129	0.517024	b1263	trpD	1.877	Not DE	Sig DE	Sig DE	tryptophan biosynthetic process	anthranilate phosphoribosyltransferase activity // anthranilate synthase activity
C_RS08090	c1730	trpE	anthranilate synthase component I	4.85e-05	0.948353	0.000118	0.494672	b1264	trpE	1.453	Not DE	Sig DE	Sig DE	tryptophan biosynthetic process	anthranilate synthase activity
C_RS08095	c1731	yciV	5'-3' exoribonuclease	0.0915335	-0.441211	#VALUE!	#VALUE!	b1266	yciV	-0.163	Not DE	Not DE	Not DE	NA	manganese ion binding // nucleotidase activity // 5'-3' exoribonuclease activity // 5'-3' exodeoxyribonuclease activity
C_RS08100	c1732	yciO	threonylcarbamoyl-AMP synthase	0.0288555	-0.443596	0.0387513	0.0881416	b1267	yciO	-0.131	Not DE	Not DE	Not DE	NA	NA
C_RS08105	c1733	yciQ	DUF2207 domain-containing protein	0.887027	-0.0770216	#VALUE!	#VALUE!	b1268	yciQ	-0.181	Not DE	Not DE	Not DE	NA	NA
C_RS08110	c1734	rluB	23S rRNA pseudouridine(2605) synthase RluB	3.25e-05	-0.981258	0.00011	-0.639355	b1269	rluB	-0.685	Not DE	Sig DE	Not DE	RNA modification // rRNA processing // pseudouridine synthesis // enzyme-directed rRNA pseudouridine synthesis	rRNA pseudouridine synthase activity // intramolecular transferase activity // isomerase activity // RNA binding // protein binding // pseudouridine synthase activity
C_RS08115	c1735	btuR	cob(I)yrinic acid a,c-diamide adenosyltransferase	0.185362	-0.281326	0.000635	-0.448115	b1270	btuR	0.031	Not DE	Not DE	Not DE	porphyrin-containing compound biosynthetic process // aerobic cobalamin biosynthetic process // cobalamin biosynthetic process	transferase activity // ATP binding // nucleotide binding // cob(I)yrinic acid a,c-diamide adenosyltransferase activity
C_RS08120	c1736	yciK	YciK family oxidoreductase	0.314257	-0.232688	0.000543	0.678072	b1271	yciK	-0.002	Not DE	Not DE	Not DE	NA	NA
C_RS08130	c1737	sohB	protease SohB	0.0949353	-1.0298	0.0005	-0.452057	b1272	sohB	-0.281	Not DE	Not DE	Not DE	proteolysis	NA
C_RS08135	c1738	c1738	IS200/IS605 family transposase	0.781652	0.133207	#VALUE!	#VALUE!	NA	NA	NA	Not DE	Not present	Not present	NA	NA
C_RS08140	c1739	yciN	YciN family protein	0.046874	-0.679904	0.758439	-0.0892673	b1273	yciN	-0.211	Not DE	Not DE	Not DE	NA	NA
C_RS08150	c1741	topA	type I DNA topoisomerase	1.85e-06	-0.955097	0.000103	-0.736966	b1274	topA	-0.756	Not DE	Sig DE	Not DE	DNA topological change	protein binding // DNA topoisomerase activity // DNA topoisomerase type I (single strand cut, ATP-independent) activity
C_RS08155	c1742	cysB	HTH-type transcriptional regulator CysB	0.284038	-0.347861	0.000389	-0.176251	b1275	cysB	0.09	Not DE	Not DE	Sig DE	response to X-ray // regulation of transcription, DNA-templated // cellular amino acid biosynthetic process // cysteine biosynthetic process // transcription, DNA-templated	transcription regulatory region sequence-specific DNA binding // identical protein binding // DNA-binding transcription factor activity // DNA binding
C_RS08160	c1743	c1743	YmiA family putative membrane protein	0.00417183	1.24295	#VALUE!	#VALUE!	b4522	ymiA	NA	Sig DE	Not determined	Not DE	NA	NA
C_RS08165	c1744	c1744	hypothetical protein	9.65e-06	1.46669	#VALUE!	#VALUE!	b4523	yciX	NA	Sig DE	Not determined	Not DE	NA	NA
C_RS08175	c1745	acnA	aconitate hydratase AcnA	0.622613	-0.13456	0.01609	0.331132	b1276	acnA	-0.583	Not DE	Not DE	Sig DE	anaerobic respiration // response to oxidative stress	mRNA binding // mRNA 3'-UTR binding // 4 iron, 4 sulfur cluster binding // metal ion binding // iron ion binding // aconitate hydratase activity
C_RS08180	c1746	ribA	GTP cyclohydrolase II	0.575265	-0.206549	0.0115797	-0.0892673	b1277	ribA	0.091	Not DE	Not DE	Not DE	NA	NA
C_RS08185	c1747	pgpB	phosphatidylglycerophosphatase B	6.55e-05	-0.944937	0.000638	-0.724993	b1278	pgpB	-0.326	Not DE	Not DE	Not DE	peptidoglycan biosynthetic process // glycerophospholipid biosynthetic process	phosphatidylglycerophosphatase activity // undecaprenyl-diphosphatase activity
C_RS08190	c1748	lapA	lipopolysaccharide assembly protein LapA	0.481167	-0.221424	#VALUE!	#VALUE!	b1279	lapA	-0.112	Not DE	Not DE	Not DE	lipopolysaccharide metabolic process	protein binding
C_RS08195	c1749	lapB	lipopolysaccharide assembly protein LapB	0.757818	-0.100157	0.226676	0.0621217	b1280	lapB	0.123	Not DE	Not DE	Not DE	cell division // regulation of lipid biosynthetic process // lipopolysaccharide metabolic process	iron ion binding // metal ion binding
C_RS08200	c1750	pyrF	orotidine-5'-phosphate decarboxylase	0.0822426	-0.573244	0.00499832	0.24245	b1281	pyrF	-0.106	Not DE	Not DE	Not DE	NA	NA
C_RS08205	c1751	yciH	stress response translation initiation inhibitor YciH	0.15673	-0.664413	0.0161296	0.158337	b1282	yciH	-0.26	Not DE	Not DE	Not DE	NA	ribosomal small subunit binding
C_RS08210	c1753	osmB	osmotically-inducible lipoprotein OsmB	0.575453	0.32451	#VALUE!	#VALUE!	b1283	osmB	-0.054	Not DE	Not DE	Sig DE	NA	NA
C_RS08215	c1754	yciT	DeoR/GlpR transcriptional regulator	0.0687017	0.589517	0.000733	0.409255	b1284	yciT	0.159	Not DE	Not DE	Sig DE	cellular response to DNA damage stimulus // regulation of transcription, DNA-templated	NA
C_RS08220	c1755	c1755	hypothetical protein	0.636018	0.217524	#VALUE!	#VALUE!	b4596	yciZ	NA	Not DE	Not determined	Sig DE	NA	NA
C_RS08225	c1756	pdeR	cyclic di-GMP phosphodiesterase	1.07e-05	-1.19414	0.00125934	-0.739372	b1285	pdeR	-0.087	Sig DE	Not DE	Sig DE	cyclic-nucleotide-mediated signaling // negative regulation of cyclase activity // posttranscriptional regulation of gene expression	GTP binding // protein binding // cyclic-guanylate-specific phosphodiesterase activity
C_RS08235	c1757	rnb	exoribonuclease II	0.558747	0.228051	0.0070417	0.0827026	b1286	rnb	0.193	Not DE	Not DE	Not DE	RNA phosphodiester bond hydrolysis, exonucleolytic // RNA phosphodiester bond hydrolysis // nucleic acid phosphodiester bond hydrolysis // RNA metabolic process // mRNA catabolic process // RNA catabolic process // tRNA catabolic process	hydrolase activity // exoribonuclease II activity // ribonuclease activity // exonuclease activity // nuclease activity // RNA binding // nucleic acid binding // protein binding // 3'-5' exonuclease activity
C_RS08240	c1758	yciW	CMD domain-containing protein	0.0404639	0.472516	0.00829092	-0.341903	b1287	yciW	0.311	Not DE	Not DE	Not DE	NA	NA
C_RS08245	c1759	fabI	enoyl-ACP reductase FabI	0.873487	0.065277	0.00043	0.191563	b1288	fabI	0.35	Not DE	Not DE	Not DE	biotin biosynthetic process // fatty acid elongation // protein homotetramerization // lipid biosynthetic process	NADH binding // enoyl-[acyl-carrier-protein] reductase activity // protein binding // identical protein binding // enoyl-[acyl-carrier-protein] reductase (NADH) activity
C_RS08250	c1760	c1760	TetR/AcrR family transcriptional regulator	0.192046	0.525731	0.00172372	0.35727	NA	NA	NA	Not DE	Not present	Not present	NA	NA
C_RS08255	c1761	c1761	efflux RND transporter periplasmic adaptor subunit	0.222166	0.516226	#VALUE!	#VALUE!	NA	NA	NA	Not DE	Not present	Not present	NA	NA
C_RS08260	c1764	c1764	multidrug efflux RND transporter permease subunit	0.320871	0.335273	#VALUE!	#VALUE!	NA	NA	NA	Not DE	Not determined	Not determined	NA	NA
C_RS08265	c1765	c1765	TolC family protein	0.71181	0.205581	#VALUE!	#VALUE!	NA	NA	NA	Not DE	Not present	Not present	NA	NA
C_RS08270	c1766	c1766	multidrug effflux MFS transporter	0.0546296	0.556077	#VALUE!	#VALUE!	NA	NA	NA	Not DE	Not present	Not present	NA	NA
C_RS08275	c1767	sapF	peptide ABC transporter ATP-binding protein SapF	0.900659	0.0496732	0.0633095	0.0962619	b1290	sapF	-0.13	Not DE	Not DE	Not DE	peptide transport // protein transport // putrescine transport	putrescine transmembrane transporter activity // protein binding // ATPase activity // ATP binding // nucleotide binding
C_RS08280	c1768	sapD	peptide ABC transporter ATP-binding protein SapD	0.985093	-0.00668645	0.950206	0.0285692	b1291	sapD	0.093	Not DE	Not DE	Not DE	protein transport // potassium ion transport // ion transport // putrescine transport // potassium ion transmembrane transport // peptide transport	putrescine transmembrane transporter activity // ATPase activity // ATP binding // nucleotide binding
C_RS08285	c1769	sapC	peptide ABC transporter permease SapC	0.967589	0.0198588	#VALUE!	#VALUE!	b1292	sapC	0.11	Not DE	Not DE	Not DE	peptide transport // protein transport // transmembrane transport // putrescine transport	putrescine transmembrane transporter activity
C_RS08290	c1770	sapB	peptide ABC transporter permease SapB	0.525575	0.167976	#VALUE!	#VALUE!	b1293	sapB	0.267	Not DE	Not DE	Not DE	putrescine transport	putrescine transmembrane transporter activity
C_RS08295	c1771	sapA	peptide ABC transporter substrate-binding protein SapA	0.548348	0.169175	0.173157	-0.0306192	b1294	sapA	0.148	Not DE	Not DE	Not DE	NA	NA
C_RS08300	c1772	ymjA	YmjA family protein	0.198153	-0.4665	#VALUE!	#VALUE!	b1295	ymjA	-0.405	Not DE	Not DE	Not DE	NA	NA
C_RS08310	c1773	pspF	phage shock protein operon transcriptional activator	0.420033	-0.236327	0.983425	0.0143553	b1303	pspF	0.125	Not DE	Not DE	Not DE	negative regulation of transcription, DNA-templated // positive regulation of transcription, DNA-templated	sequence-specific DNA binding // DNA binding
C_RS08315	c1774	pspA	phage shock protein PspA	0.101322	-0.872137	0.0160592	0.119024	b1304	pspA	-0.384	Not DE	Not DE	Sig DE	negative regulation of DNA-binding transcription factor activity // phage shock // response to heat	phospholipid binding // identical protein binding // protein binding
C_RS08320	c1775	pspB	envelope stress response membrane protein PspB	0.459945	-0.496576	0.233641	0.0989585	b1305	pspB	-0.515	Not DE	Not DE	Not DE	phage shock // regulation of transcription, DNA-templated	NA
C_RS08325	c1777	pspC	envelope stress response membrane protein PspC	0.346071	-0.497915	0.526825	0.0186342	b1306	pspC	-0.23	Not DE	Not DE	Not DE	positive regulation of macromolecule biosynthetic process	protein binding
C_RS08330	c1778	pspD	phage shock protein PspD	0.617755	-0.387283	#VALUE!	#VALUE!	b1307	pspD	-0.015	Not DE	Not DE	Not DE	phage shock	NA
C_RS08335	c1779	pspE	thiosulfate sulfurtransferase PspE	0.999662	0.000133	0.0647329	0.570463	b1308	pspE	-1.288	Not DE	Not DE	Sig DE	NA	thiosulfate sulfurtransferase activity
C_RS08340	c1780	ycjM	glucosylglycerate phosphorylase	0.634821	-0.384703	#VALUE!	#VALUE!	b1309	ycjM	-0.174	Not DE	Not DE	Not DE	NA	glucosylglycerate phosphorylase activity
C_RS08345	c1782	ycjN	carbohydrate ABC transporter substrate-binding protein	0.923696	0.0875595	#VALUE!	#VALUE!	b1310	ycjN	-0.142	Not DE	Not DE	Not DE	NA	NA
C_RS08350	c1783	ycjO	sugar ABC transporter permease	0.573428	-0.470323	#VALUE!	#VALUE!	b1311	ycjO	0.034	Not DE	Not DE	Not DE	NA	NA
C_RS08355	c1784	ycjP	carbohydrate ABC transporter permease	0.323065	-0.76171	#VALUE!	#VALUE!	b1312	ycjP	0.256	Not DE	Not DE	Not DE	NA	NA
C_RS08360	c1785	ycjQ	zinc-binding alcohol dehydrogenase	0.849758	-0.217481	#VALUE!	#VALUE!	b1313	ycjQ	0.023	Not DE	Not DE	Not DE	NA	zinc ion binding // oxidoreductase activity, acting on the CH-OH group of donors, NAD or NADP as acceptor
C_RS08365	c1786	ycjR	sugar phosphate isomerase/epimerase	0.868817	0.144757	#VALUE!	#VALUE!	b1314	ycjR	0.027	Not DE	Not DE	Not DE	NA	identical protein binding // manganese ion binding // racemase and epimerase activity, acting on carbohydrates and derivatives
C_RS08370	c1787	ycjS	Gfo/Idh/MocA family oxidoreductase	0.970142	0.0252895	#VALUE!	#VALUE!	b1315	ycjS	0.063	Not DE	Not DE	Not DE	NA	oxidoreductase activity, acting on the CH-OH group of donors, NAD or NADP as acceptor
C_RS08375	c1788	ycjT	kojibiose phosphorylase	0.552192	-0.296072	#VALUE!	#VALUE!	b1316	ycjT	0.209	Not DE	Not DE	Not DE	NA	kojibiose phosphorylase activity
C_RS08380	c1789	ycjU	beta-phosphoglucomutase	0.127454	-1.06194	#VALUE!	#VALUE!	b1317	ycjU	-0.041	Not DE	Not DE	Not DE	DNA mediated transformation // cellular response to DNA damage stimulus // response to antibiotic	magnesium ion binding // beta-phosphoglucomutase activity
C_RS08385	c1790	ycjV	ABC transporter ATP-binding protein	0.674176	0.573325	#VALUE!	#VALUE!	b1318	ycjV	0.328	Not DE	Not DE	Not determined	transmembrane transport	transmembrane transporter activity // ATPase activity // ATP binding // nucleotide binding
C_RS08390	c1791	ompG	monomeric porin OmpG	0.036686	1.20628	#VALUE!	#VALUE!	b1319	ompG	-0.151	Not DE	Not DE	Not DE	carbohydrate transmembrane transport	porin activity // oligosaccharide transporting porin activity // maltose transporting porin activity
C_RS08395	c1792	ycjW	LacI family DNA-binding transcriptional regulator	0.33056	0.341829	0.413544	0.246104	b1320	ycjW	0.255	Not DE	Not DE	Sig DE	negative regulation of transcription, DNA-templated // cellular response to DNA damage stimulus	bacterial-type RNA polymerase transcription regulatory region sequence-specific DNA binding
C_RS08400	c1793	ycjX	YcjX family protein	0.997173	0.00150703	0.000284	0.420078	b1321	ycjX	0.575	Not DE	Not DE	Not DE	NA	NA
C_RS08405	c1794	ycjF	TIGR01620 family protein	0.664264	-0.28378	0.0619404	0.258217	b1322	ycjF	0.158	Not DE	Not DE	Not DE	NA	NA
C_RS08410	c1795	tyrR	transcriptional regulator TyrR	0.171998	-0.251568	0.00224866	-0.16004	b1323	tyrR	0.049	Not DE	Not DE	Not DE	negative regulation of transcription, DNA-templated // regulation of transcription, DNA-templated	protein binding // ATP binding // DNA binding
C_RS08415	c1796	tpx	thiol peroxidase	0.82076	-0.105643	0.00443478	0.333424	b1324	tpx	2.102	Not DE	Sig DE	Sig DE	cellular oxidant detoxification // cell redox homeostasis // oxidation-reduction process // cellular response to oxidative stress	peroxiredoxin activity // oxidoreductase activity, acting on peroxide as acceptor // oxidoreductase activity // antioxidant activity // peroxidase activity // hydroperoxide reductase activity // thioredoxin peroxidase activity // protein binding
C_RS08420	c1797	ycjG	L-Ala-D/L-Glu epimerase	0.277897	-0.396565	0.000517	-0.169745	b1325	ycjG	-0.391	Not DE	Not DE	Not DE	NA	racemase and epimerase activity, acting on amino acids and derivatives
C_RS08430	c1800	c1800	SDR family oxidoreductase	0.928999	-0.0497471	0.2227	0.0426443	b4525	ymjC	NA	Not DE	Not determined	Not DE	NA	NA
C_RS08435	c1801	c1801	alpha/beta hydrolase	0.305064	-0.332134	0.045607	0.102994	b1327	ycjY	-0.077	Not DE	Not DE	Sig DE	NA	NA
C_RS08440	c1802	pgrR	DNA-binding transcriptional regulator PgrR	0.381997	0.316353	0.738538	0.0186342	b1328	pgrR	0.034	Not DE	Not DE	Not DE	negative regulation of transcription, DNA-templated // bacterial-type flagellum-dependent swarming motility // transcription, DNA-templated	sequence-specific DNA binding // DNA binding
C_RS08450	c1803	mppA	murein tripeptide ABC transporter substrate-binding protein MppA	0.320871	-0.263238	0.053693	-0.114035	b1329	mppA	0.068	Not DE	Not DE	Not DE	peptidoglycan-associated peptide transport // tripeptide transport	oligopeptide binding
C_RS08455	c1804	ynaI	low conductance mechanosensitive channel YnaI	7.65e-05	-0.966379	0.99194	-0.107803	b1330	ynaI	-0.464	Not DE	Not DE	Not DE	cellular response to osmotic stress	identical protein binding // mechanosensitive ion channel activity
C_RS08460	c1805	ynaJ	DUF2534 family protein	0.52484	0.276439	#VALUE!	#VALUE!	b1332	ynaJ	-0.266	Not DE	Not DE	Not DE	NA	NA
C_RS08465	c1806	uspE	universal stress protein UspE	0.967765	0.00938325	0.000982	0.144046	b1333	uspE	0.222	Not DE	Not DE	Not DE	bacterial-type flagellum-dependent cell motility // cellular response to UV // single-species biofilm formation // cellular response to hydrogen peroxide // response to stress	NA
C_RS08470	c1807	fnr	fumarate/nitrate reduction transcriptional regulator Fnr	0.549278	-0.332234	0.00014	-0.354759	b1334	fnr	0.709	Not DE	Sig DE	Not DE	positive regulation of transcription, DNA-templated // response to nitric oxide // regulation of transcription, DNA-templated // anaerobic respiration	DNA-binding transcription activator activity // transcription regulatory region sequence-specific DNA binding // 4 iron, 4 sulfur cluster binding // iron-sulfur cluster binding // DNA-binding transcription factor activity // DNA binding
C_RS08475	c1808	ogt	methylated-DNA--[protein]-cysteine S-methyltransferase	0.894975	0.0526044	0.00251168	1.34937	b1335	ogt	-0.114	Not DE	Not DE	Not DE	DNA dealkylation involved in DNA repair	methylated-DNA-[protein]-cysteine S-methyltransferase activity
C_RS08490	c1810	c1810	helix-turn-helix transcriptional regulator	0.016815	0.956175	#VALUE!	#VALUE!	NA	NA	NA	Not DE	Not present	Not present	NA	NA
C_RS08505	c1814	ydaL	DNA endonuclease SmrA	0.604425	-0.21197	0.000562272	0.317304	b1340	smrA	-0.004	Not DE	Not DE	Not DE	NA	NA
C_RS08510	c1815	dgcM	diguanylate cyclase DgcM	0.874221	-0.0709589	0.000212	-1.05589	b1341	dgcM	-0.582	Not DE	Not DE	Sig DE	cyclic-nucleotide-mediated signaling // positive regulation of DNA-binding transcription factor activity // positive regulation of single-species biofilm formation on inanimate substrate	identical protein binding // protein binding // diguanylate cyclase activity
C_RS08515	c1816	zntB	zinc transporter ZntB	0.773108	-0.309239	0.00697416	0.109695	b1342	zntB	-0.047	Not DE	Not DE	Sig DE	metal ion transport // transmembrane transport // magnesium ion transmembrane transport // proton transmembrane transport // zinc ion transport // cobalt ion transport // zinc ion import across plasma membrane // zinc ion transmembrane transport // ion transport	metal ion transmembrane transporter activity // cobalt ion binding // magnesium ion transmembrane transporter activity // cobalt ion transmembrane transporter activity // magnesium ion binding // solute:proton symporter activity // protein binding // zinc efflux transmembrane transporter activity // zinc ion transmembrane transporter activity
C_RS08525	c1817	dbpA	ATP-dependent RNA helicase DbpA	1.75e-10	-1.12358	9.21e-05	-1.49005	b1343	dbpA	-0.72	Sig DE	Not DE	Sig DE	ribosomal large subunit assembly	DNA/RNA helicase activity // ATPase activity // RNA helicase activity // 3'-5' RNA helicase activity // rRNA binding // ADP binding // ATP binding
C_RS08530	c1818	ttcA	tRNA 2-thiocytidine(32) synthetase TtcA	0.934266	0.0349346	0.28204	-0.046921	b1344	ttcA	-0.197	Not DE	Not DE	Not DE	tRNA processing // tRNA thio-modification // tRNA modification	iron-sulfur cluster binding // metal ion binding // transferase activity // ATP binding // RNA binding // magnesium ion binding // nucleotide binding // tRNA binding // sulfurtransferase activity // 4 iron, 4 sulfur cluster binding // protein homodimerization activity
C_RS08555	c1821	ynaF	universal stress protein UspF	0.00416343	-0.96505	#VALUE!	#VALUE!	b1376	uspF	0.126	Not DE	Not DE	Sig DE	NA	NA
C_RS08560	c1822	ompN	porin OmpN	0.0435858	0.836125	#VALUE!	#VALUE!	b1377	ompN	0.014	Not DE	Not DE	Not DE	carbohydrate transmembrane transport	porin activity
C_RS08565	c1823	ydbK	pyruvate:ferredoxin (flavodoxin) oxidoreductase	0.760369	-0.0742609	0.219835	0.0342157	b1378	ydbK	-0.132	Not DE	Not DE	Sig DE	response to oxidative stress	pyruvate-flavodoxin oxidoreductase activity
C_RS08570	NA	NA	DUF333 domain-containing protein	0.196725	-0.584551	#VALUE!	#VALUE!	NA	NA	NA	Not DE	Not present	Not present	NA	NA
C_RS08575	c1826	hslJ	heat shock protein HslJ	0.293873	-0.376421	0.27282	0.045443	b1379	hslJ	-0.049	Not DE	Not DE	Sig DE	NA	NA
C_RS08580	c1827	ldhA	D-lactate dehydrogenase	0.00698947	-1.28267	0.0277589	-0.136062	b1380	ldhA	-0.013	Sig DE	Not DE	Sig DE	mixed acid fermentation // response to heat	NADH binding // D-lactate dehydrogenase activity
C_RS08585	c1828	ydbH	YdbH family protein	0.721698	0.0952697	0.00351639	0.133564	b1381	ydbH	-0.547	Not DE	Not DE	Not DE	NA	NA
C_RS08590	c1829	ynbE	YnbE family lipoprotein	0.676007	0.270758	#VALUE!	#VALUE!	b1382	ynbE	-0.012	Not DE	Not DE	Not DE	NA	NA
C_RS08595	c1830	ydbL	YdbL family protein	0.180475	1.1055	#VALUE!	#VALUE!	b1383	ydbL	0.132	Not DE	Not DE	Sig DE	NA	NA
C_RS08605	c1832	pdxI	pyridoxine 4-dehydrogenase	0.719136	-0.336977	0.0970857	0.0384362	b1406	pdxI	-0.022	Not DE	Not DE	Not DE	NA	NA
C_RS08610	c1834	ynbA	CDP-alcohol phosphatidyltransferase family protein	0.498659	0.496393	#VALUE!	#VALUE!	b1408	ynbA	0.078	Not DE	Not DE	Not DE	NA	NA
C_RS08615	c1835	ynbB	phosphatidate cytidylyltransferase	0.461665	0.532624	#VALUE!	#VALUE!	b1409	ynbB	-0.191	Not DE	Not DE	Not DE	NA	NA
C_RS08620	c1836	ynbC	bifunctional alpha/beta hydrolase/class I SAM-dependent methyltransferase	0.941301	-0.0274618	#VALUE!	#VALUE!	b1410	ynbC	-0.063	Not DE	Not DE	Not DE	NA	NA
C_RS08625	c1837	ynbD	phosphatase PAP2/dual specificity phosphatase family protein	0.518196	0.358376	#VALUE!	#VALUE!	b1411	ynbD	0.158	Not DE	Not DE	Not DE	NA	NA
C_RS08630	c1839	azoR	FMN-dependent NADH-azoreductase	0.0246389	-0.643137	0.0198242	-0.114035	b1412	azoR	0.051	Not DE	Not DE	Not DE	oxidation-reduction process // electron transport chain // response to oxidative stress	oxidoreductase activity, acting on other nitrogenous compounds as donors // oxidoreductase activity // oxidoreductase activity, acting on NAD(P)H, NAD(P) as acceptor // electron transfer activity // protein homodimerization activity // oxidoreductase activity, acting on NAD(P)H, quinone or similar compound as acceptor // azobenzene reductase activity // FMN binding
C_RS08635	c1840	hrpA	ATP-dependent RNA helicase HrpA	0.128284	-0.279313	0.0263779	0.0989585	b1413	hrpA	-0.005	Not DE	Not DE	Not DE	RNA modification // mRNA processing	helicase activity
C_RS08640	c1841	ydcF	YdcF family protein	0.247767	0.340326	0.00483544	-0.260152	b1414	ydcF	-0.024	Not DE	Not DE	Not DE	NA	NA
C_RS08645	c1842	aldA	aldehyde dehydrogenase	0.471282	0.558902	0.000464	0.336855	b1415	aldA	0.156	Not DE	Not DE	Sig DE	rhamnose catabolic process // L-fucose catabolic process	identical protein binding // glycolaldehyde dehydrogenase activity // lactaldehyde dehydrogenase activity
C_RS08650	c1843	c1843	type I glyceraldehyde-3-phosphate dehydrogenase	0.00813976	-0.83407	0.00613683	0.464668	NA	NA	NA	Not DE	Not present	Not present	NA	NA
C_RS08655	c1844	cybB	cytochrome b561	0.236888	-0.40587	#VALUE!	#VALUE!	b1418	cybB	0.435	Not DE	Not DE	Sig DE	removal of superoxide radicals	electron transfer activity // heme binding
C_RS08660	c1845	ydcA	hypothetical protein	0.0916722	0.699257	#VALUE!	#VALUE!	b1419	ydcA	-0.016	Not DE	Not DE	Not DE	NA	NA
C_RS08670	c1847	ycdI	LysR family transcriptional regulator	0.0434009	0.703061	0.000377	-0.407364	b1422	ydcI	-0.359	Not DE	Not DE	Sig DE	NA	NA
C_RS08675	c1848	ydcJ	VOC family protein	0.189972	-0.307334	0.00118083	-0.619271	b1423	ydcJ	-0.631	Not DE	Not DE	Sig DE	NA	NA
C_RS08680	c1849	opgD	glucan biosynthesis protein OpgD	0.935204	-0.0318903	0.260517	-0.120294	b1424	opgD	0.256	Not DE	Not DE	Not DE	carbohydrate metabolic process // carbohydrate biosynthetic process // glucan biosynthetic process // regulation of beta-glucan biosynthetic process	catalytic activity // carbohydrate binding
C_RS08690	c1850	ydcH	YdcH family protein	0.000303	1.22986	0.000618	0.746743	b1426	ydcH	-0.017	Sig DE	Not DE	Sig DE	NA	NA
C_RS08695	c1851	rimL	50S ribosomal protein L7/L12-serine acetyltransferase	0.0464983	0.617598	0.842107	0	b1427	rimL	0.143	Not DE	Not DE	Not DE	cellular protein modification process // N-terminal protein amino acid acetylation // N-terminal peptidyl-serine acetylation	peptide-serine-N-acetyltransferase activity // N-acetyltransferase activity // ribosomal-protein-alanine N-acetyltransferase activity // peptide alpha-N-acetyltransferase activity
C_RS08700	c1852	ydcK	LbetaH domain-containing protein	0.730482	0.138504	#VALUE!	#VALUE!	b1428	ydcK	-0.15	Not DE	Not DE	Sig DE	NA	NA
C_RS08705	c1853	tehA	dicarboxylate transporter/tellurite-resistance protein TehA	0.144348	-0.497966	#VALUE!	#VALUE!	b1429	tehA	0.116	Not DE	Not DE	Not DE	NA	NA
C_RS08710	c1854	tehB	tellurite resistance methyltransferase TehB	0.496849	-0.170809	0.00207185	0.182692	b1430	tehB	0.127	Not DE	Not DE	Not DE	response to tellurium ion	S-adenosylmethionine-dependent methyltransferase activity
C_RS08715	c1856	ydcL	DUF3313 domain-containing protein	0.664096	-0.204173	0.153517	-0.0499049	b1431	ydcL	-0.358	Not DE	Not DE	Sig DE	NA	NA
C_RS08720	c1857	ydcO	BenE family transporter YdcO	0.0398628	0.579721	#VALUE!	#VALUE!	b1433	ydcO	-0.052	Not DE	Not DE	Not DE	NA	NA
C_RS08725	c1858	sutR	DNA-binding transcriptional regulator SutR	0.709745	0.182772	#VALUE!	#VALUE!	b1434	sutR	-0.095	Not DE	Not DE	Not DE	negative regulation of transcription, DNA-templated // positive regulation of transcription, DNA-templated	DNA-binding transcription factor activity // sequence-specific DNA binding // DNA binding
C_RS08730	c1859	rlhA	23S rRNA 5-hydroxycytidine C2501 synthase	0.236888	0.236761	0.47829	0.00432161	b1435	rlhA	-0.177	Not DE	Not DE	Not DE	rRNA modification	protein binding
C_RS08735	c1860	yncJ	DUF2554 family protein	0.155311	0.681465	#VALUE!	#VALUE!	b1436	yncJ	-0.085	Not DE	Not DE	Not DE	NA	NA
C_RS08745	c1863	ydcR	PLP-dependent aminotransferase family protein	0.129471	0.371086	0.135568	-0.0664274	b1439	ydcR	-0.095	Not DE	Not DE	Not DE	NA	NA
C_RS08750	c1864	ydcS	ABC transporter substrate-binding protein	0.216617	-0.355389	0.0469243	0.102994	b1440	ydcS	-0.792	Not DE	Not DE	Sig DE	poly-hydroxybutyrate biosynthetic process // DNA import into cell involved in transformation	NA
C_RS08755	c1865	ydcT	ABC transporter ATP-binding protein	0.0891398	-0.468635	0.000951	-0.41889	b1441	ydcT	-0.792	Not DE	Not DE	Sig DE	NA	NA
C_RS08760	c1866	ydcU	ABC transporter permease	0.532074	-0.219937	#VALUE!	#VALUE!	b1442	ydcU	-0.105	Not DE	Not DE	Sig DE	NA	NA
C_RS08770	c1869	patD	aminobutyraldehyde dehydrogenase	0.0128245	-1.12612	0.000757	-0.902389	b1444	patD	-1.04	Not DE	Sig DE	Sig DE	oxidation-reduction process // L-lysine catabolic process // protein homotetramerization // putrescine catabolic process	oxidoreductase activity, acting on the aldehyde or oxo group of donors, NAD or NADP as acceptor // oxidoreductase activity // NAD binding // aldehyde dehydrogenase (NAD+) activity // identical protein binding // 1-pyrroline dehydrogenase activity // aminobutyraldehyde dehydrogenase activity
C_RS08780	c1870	c1870	orphan toxin OrtT	0.909856	0.0575388	#VALUE!	#VALUE!	b1445	ortT	0.112	Not DE	Not DE	Not DE	NA	NA
C_RS08785	c1871	ydc	YdcY family protein	0.744755	-0.16622	0.627507	0.130931	b1446	ydcY	-0.088	Not DE	Not DE	Not DE	NA	NA
C_RS08790	c1872	ydcZ	DMT family transporter	0.977898	0.0102467	#VALUE!	#VALUE!	b1447	ydcZ	0.21	Not DE	Not DE	Not DE	NA	NA
C_RS08795	c1873	yncA	L-methionine sulfoximine/L-methionine sulfone acetyltransferase	0.246794	-0.363521	0.00891991	-0.136062	b1448	mnaT	-0.417	Not DE	Not DE	Not DE	NA	NA
C_RS08810	c1877	yncE	YncE family protein	0.342945	-0.58276	0.421445	0.077243	b1452	yncE	2.524	Not DE	Sig DE	Not DE	NA	NA
C_RS08815	c1878	ansP	L-asparagine permease	0.241929	-0.33193	#VALUE!	#VALUE!	b1453	ansP	-0.087	Not DE	Not DE	Not DE	NA	transporter activity
C_RS08830	c1882	c1882	type VI secretion system PAAR protein	0.608175	0.693113	#VALUE!	#VALUE!	NA	NA	NA	Not DE	Not present	Not present	NA	NA
C_RS08835	c1883	c1883	type VI secretion system tip protein VgrG	0.630576	0.54641	#VALUE!	#VALUE!	NA	NA	NA	Not DE	Not present	Not present	NA	NA
C_RS08845	c1885	c1885	hypothetical protein	0.01425	1.72981	0.000976	0.582074	NA	NA	NA	Not DE	Not present	Not present	NA	NA
C_RS08850	c1886	c1886	hypothetical protein	7.57e-07	1.3694	#VALUE!	#VALUE!	NA	NA	NA	Sig DE	Not present	Not present	NA	NA
C_RS08855	c1887	c1887	type VI secretion system PAAR protein	0.926466	-0.0817434	#VALUE!	#VALUE!	NA	NA	NA	Not DE	Not present	Not present	NA	NA
C_RS08860	c1888	c1888	type VI secretion system tip protein VgrG	0.988876	0.014489	#VALUE!	#VALUE!	NA	NA	NA	Not DE	Not present	Not present	NA	NA
C_RS08865	c1889	c1889	peptidase M35	0.0357984	1.51385	#VALUE!	#VALUE!	NA	NA	NA	Not DE	Not present	Not present	NA	NA
C_RS08885	NA	NA	hypothetical protein	0.495033	1.09269	#VALUE!	#VALUE!	NA	NA	NA	Not DE	Not present	Not present	NA	NA
C_RS08895	c1894	yddH	flavin reductase family protein	0.919486	0.0709669	#VALUE!	#VALUE!	b1462	yddH	0.134	Not DE	Not DE	Not DE	NA	NA
C_RS08900	c1895	nhoA	N-hydroxyarylamine O-acetyltransferase	0.43375	-0.358834	0.00120156	-0.432455	b1463	nhoA	-0.266	Not DE	Not DE	Not DE	NA	arylamine N-acetyltransferase activity // protein homodimerization activity // N-hydroxyarylamine O-acetyltransferase activity
C_RS08905	c1896	yddE	PhzF family isomerase	0.0404345	-0.530557	0.000438	-0.675765	b1464	yddE	-0.002	Not DE	Not DE	Not DE	NA	NA
C_RS08910	c1897	narV	respiratory nitrate reductase subunit gamma	7.09e-08	-2.55301	#VALUE!	#VALUE!	b1465	narV	-0.312	Sig DE	Not DE	Sig DE	anaerobic electron transport chain // anaerobic respiration	nitrate reductase activity
C_RS08915	c1898	narW	nitrate reductase molybdenum cofactor assembly chaperone	4.02e-15	-3.05659	0.00691139	-0.988504	b1466	narW	-0.017	Sig DE	Not DE	Not DE	NA	NA
C_RS08920	c1899	narY	nitrate reductase subunit beta	2.31e-22	-2.87045	0.00148775	-0.865122	b1467	narY	-0.505	Sig DE	Not DE	Sig DE	anaerobic electron transport chain // anaerobic respiration // cellular response to DNA damage stimulus	protein binding // nitrate reductase activity
C_RS08925	c1900	narZ	nitrate reductase Z subunit alpha	1.91e-20	-2.52045	0.00131203	-1.0145	b1468	narZ	-0.518	Sig DE	Not DE	Sig DE	anaerobic electron transport chain // anaerobic respiration	protein binding // nitrate reductase activity
C_RS08930	c1901	narU	nitrate/nitrite transporter NarU	1.29e-12	-1.94409	#VALUE!	#VALUE!	b1469	narU	0.096	Sig DE	Not DE	Sig DE	nitrate transport // nitrite transport	nitrate transmembrane transporter activity // nitrite efflux transmembrane transporter activity
C_RS08935	c1902	yddG	aromatic amino acid efflux DMT transporter YddG	0.522513	0.270357	#VALUE!	#VALUE!	b1473	yddG	0.104	Not DE	Not DE	Not DE	amino acid export across plasma membrane	aromatic amino acid transmembrane transporter activity // amino acid transmembrane transporter activity
C_RS08945	c5623	fdnG	formate dehydrogenase-N subunit alpha	0.334634	0.527272	0.0554716	-0.166503	b1474	fdnG	-0.007	Not DE	Not DE	Not DE	formate oxidation // anaerobic respiration	formate dehydrogenase (quinone) activity // protein binding // 4 iron, 4 sulfur cluster binding // molybdenum ion binding // selenium binding // electron transfer activity
C_RS08950	c1906	fdnH	formate dehydrogenase N subunit beta	0.864898	0.146306	#VALUE!	#VALUE!	b1475	fdnH	0.038	Not DE	Not DE	Not DE	formate oxidation // anaerobic respiration	electron transfer activity // formate dehydrogenase (quinone) activity // 4 iron, 4 sulfur cluster binding
C_RS08955	c1907	fdnI	formate dehydrogenase-N subunit gamma	0.66614	0.205553	#VALUE!	#VALUE!	b1476	fdnI	-0.15	Not DE	Not DE	Not DE	formate oxidation // anaerobic respiration	protein binding // heme binding // formate dehydrogenase (quinone) activity // electron transfer activity
C_RS08960	c1909	yddM	HigA family addiction module antidote protein	0.021486	-0.710553	0.00276391	0.487486	b1477	yddM	-0.366	Not DE	Not DE	Not DE	regulation of transcription, DNA-templated	DNA binding
C_RS08965	c1910	c1910	type II toxin-antitoxin system RelE/ParE family toxin	0.0390766	-0.542199	#VALUE!	#VALUE!	NA	NA	NA	Not DE	Not present	Not present	NA	NA
C_RS08970	c1911	adhP	alcohol dehydrogenase AdhP	6.86e-19	-2.52148	0.0004	-1.152	b1478	adhP	-0.615	Sig DE	Not DE	Sig DE	acetaldehyde catabolic process // response to ethanol // cellular response to DNA damage stimulus	zinc ion binding // alcohol dehydrogenase (NAD+) activity
C_RS08975	c1912	maeA	malate dehydrogenase	0.0331098	-0.506673	#VALUE!	#VALUE!	b1479	maeA	-0.356	Not DE	Not DE	Not DE	gluconeogenesis	malate dehydrogenase (decarboxylating) (NAD+) activity
C_RS08980	c1913	rpsV	stationary-phase-induced ribosome-associated protein	0.00326674	-1.35776	0.0196012	-0.296899	b1480	sra	-1.101	Sig DE	Sig DE	Sig DE	translation	structural constituent of ribosome
C_RS08985	c1914	c1914	biofilm-dependent modulation protein	0.00137309	-1.77135	#VALUE!	#VALUE!	b1481	bdm	-0.029	Sig DE	Not DE	Sig DE	NA	NA
C_RS08990	c1916	osmC	peroxiredoxin OsmC	0.00777336	-0.822838	0.00208348	0.735522	b1482	osmC	-0.784	Not DE	Not DE	Sig DE	hyperosmotic response // response to hydroperoxide // response to oxidative stress	protein homodimerization activity // peroxiredoxin activity // peroxidase activity
C_RS09005	c1920	yddW	glycoside hydrolase family 10 protein	0.413306	0.284172	0.000554	0.305679	b1491	digH	-0.073	Not DE	Not DE	Not DE	cell wall organization // metabolic process	hydrolase activity // hydrolase activity, acting on glycosyl bonds // catalytic activity
C_RS09010	c1921	gadC	acid resistance gamma-aminobutyrate antiporter GadC	0.0409273	-2.22561	0.136844	-0.766112	b1492	gadC	-2.146	Not DE	Sig DE	Sig DE	transmembrane transport // pathogenesis // amino acid transport // intracellular pH elevation	transmembrane transporter activity // antiporter activity
C_RS09015	c1922	gadB	glutamate decarboxylase	0.0168072	-1.73241	0.979734	0.0662614	b1493	gadB	-2.453	Not DE	Sig DE	Sig DE	intracellular pH elevation	protein binding // glutamate decarboxylase activity
C_RS09025	c1923	pqqL	insulinase family protein	1.9e-11	2.03255	0.000565	1.02928	b1494	pqqL	0.996	Sig DE	Sig DE	Not DE	NA	peptidase activity
C_RS09030	c1924	yddB	TonB-dependent receptor plug domain-containing protein	4.64e-32	3.0346	7.05e-05	1.77189	b1495	yddB	1.744	Sig DE	Sig DE	Not DE	NA	NA
C_RS09035	c1925	yddA	ABC transporter ATP-binding protein/permease	2.51e-21	3.39109	#VALUE!	#VALUE!	b1496	yddA	1.789	Sig DE	Sig DE	Not DE	NA	NA
C_RS09040	c1926	ydeM	anaerobic sulfatase maturase	0.00164925	2.05456	#VALUE!	#VALUE!	b1497	ydeM	0.242	Sig DE	Not DE	Not DE	NA	NA
C_RS09045	c1927	ydeN	sulfatase-like hydrolase/transferase	4.81e-15	3.22323	5.23e-05	1.47871	b1498	ydeN	0.057	Sig DE	Not DE	Sig DE	NA	NA
C_RS09050	c1928	ydeO	acid stress response transcriptional regulator YdeO	0.482156	1.08985	#VALUE!	#VALUE!	b1499	ydeO	0.033	Not DE	Not DE	Not DE	regulation of transcription, DNA-templated // positive regulation of transcription, DNA-templated // transcription, DNA-templated	sequence-specific DNA binding // DNA binding // DNA-binding transcription factor activity
C_RS09055	c1929	safA	two-component system connector SafA	0.977716	-0.188999	#VALUE!	#VALUE!	b1500	safA	0	Not DE	Not DE	Not DE	response to acidic pH	protein binding // protein kinase activator activity
C_RS09060	c1930	ydeP	acid resistance putative oxidoreductase YdeP	0.991299	0.00606787	#VALUE!	#VALUE!	b1501	ydeP	0.082	Not DE	Not DE	Not DE	oxidation-reduction process // response to acidic pH	formate dehydrogenase (NAD+) activity // molybdenum ion binding // metal ion binding // 4 iron, 4 sulfur cluster binding // oxidoreductase activity // iron-sulfur cluster binding
C_RS09065	c1931	ydeQ	fimbrial protein	0.261386	0.559072	#VALUE!	#VALUE!	b1502	ydeQ	0.111	Not DE	Not DE	Not DE	NA	NA
C_RS09070	c1932	ydeR	type 1 fimbrial protein	0.647744	-0.386659	#VALUE!	#VALUE!	b1503	ydeR	-0.208	Not DE	Not DE	Not DE	NA	NA
C_RS09075	c1933	ydeS	type 1 fimbrial protein	0.491241	0.366786	#VALUE!	#VALUE!	b1504	ydeS	-0.068	Not DE	Not DE	Not DE	NA	NA
C_RS09080	c1934	c1934	fimbrial biogenesis outer membrane usher protein	0.00479318	0.738751	#VALUE!	#VALUE!	b4317	fimD	0.052	Not DE	Not DE	Sig DE	NA	NA
C_RS09085	c1935	c1935	fimbria/pilus periplasmic chaperone	0.0626557	0.668229	0.00292288	-0.334607	NA	NA	NA	Not DE	Not present	Not present	NA	NA
C_RS09090	c1936	c1936	type 1 fimbrial major subunit FimA	0.0646525	-0.587519	0.000911	-0.780909	NA	NA	NA	Not DE	Not present	Not present	NA	NA
C_RS09100	c1937	c1937	SDR family oxidoreductase	0.00258303	1.44702	#VALUE!	#VALUE!	NA	NA	NA	Sig DE	Not present	Not present	NA	NA
C_RS09120	c1941	hipB	type II toxin-antitoxin system antitoxin HipB	0.053753	-0.858037	#VALUE!	#VALUE!	b1508	hipB	-0.002	Not DE	Not DE	Not DE	negative regulation of transcription, DNA-templated // transcription, DNA-templated	DNA binding // DNA-binding transcription repressor activity // transcription regulatory region sequence-specific DNA binding // bacterial-type RNA polymerase core promoter sequence-specific DNA binding // protein homodimerization activity // protein binding // sequence-specific DNA binding
C_RS09125	c1942	tam	trans-aconitate 2-methyltransferase	0.0498746	-0.515885	0.0636546	-0.0800879	b1519	tam	0.099	Not DE	Not DE	Sig DE	methylation	transferase activity // methyltransferase activity // trans-aconitate 2-methyltransferase activity
C_RS09130	c1943	yneE	bestrophin family protein	0.971374	0.0181155	#VALUE!	#VALUE!	b1520	yneE	-0.183	Not DE	Not DE	Sig DE	NA	NA
C_RS09140	NA	NA	tagaturonate reductase	0.300504	-0.252878	#VALUE!	#VALUE!	NA	NA	NA	Not DE	Not present	Not present	NA	NA
C_RS09145	c1945	yneF	GGDEF domain-containing protein	0.00850685	0.767459	#VALUE!	#VALUE!	b1522	dgcF	-0.046	Not DE	Not DE	Not DE	NA	NA
C_RS09150	c1946	yneG	DUF4186 domain-containing protein	0.0098527	0.879108	#VALUE!	#VALUE!	b1523	yneG	-0.104	Not DE	Not DE	Not DE	NA	NA
C_RS09155	c1947	glsB	glutaminase B	0.360398	0.273707	0.000533	0.513996	b1524	glsB	0.132	Not DE	Not DE	Not DE	glutamate biosynthetic process // glutamine metabolic process // negative regulation of growth // glutamine catabolic process	protein homodimerization activity // hydrolase activity // glutaminase activity
C_RS09160	c1948	sad	succinate-semialdehyde dehydrogenase	0.851922	0.151372	0.00466159	0.39835	b1525	sad	0.007	Not DE	Not DE	Not DE	nitrogen compound metabolic process // gamma-aminobutyric acid catabolic process // putrescine catabolic process // arginine catabolic process	protein homodimerization activity // succinate-semialdehyde dehydrogenase [NAD(P)+] activity // succinate-semialdehyde dehydrogenase (NAD+) activity
C_RS09165	c1949	yneJ	LysR family transcriptional regulator	0.934266	-0.0398334	#VALUE!	#VALUE!	b1526	yneJ	0.208	Not DE	Not DE	Not DE	NA	NA
C_RS09170	c1950	ydeA	L-arabinose MFS transporter	0.147575	0.575138	#VALUE!	#VALUE!	b1528	ydeA	-0.363	Not DE	Not DE	Not DE	transmembrane transport // carbohydrate transport // carbohydrate transmembrane transport	transmembrane transporter activity // carbohydrate transmembrane transporter activity
C_RS09175	c1951	marC	NAAT family transporter MarC	0.0626968	-0.624112	0.000172	-0.330973	b1529	marC	-0.085	Not DE	Not DE	Sig DE	NA	NA
C_RS09180	c1952	marR	multiple antibiotic resistance transcriptional regulator MarR	0.0599659	-0.603897	0.00119731	-0.316528	b1530	marR	-0.064	Not DE	Not DE	Not DE	response to heat // negative regulation of transcription, DNA-templated // cellular response to antibiotic	DNA binding
C_RS09185	c1953	marA	MDR efflux pump AcrAB transcriptional activator MarA	0.772892	-0.121842	#VALUE!	#VALUE!	b1531	marA	0.068	Not DE	Not DE	Not DE	cellular response to paraquat // cellular response to menadione // positive regulation of transcription, DNA-templated // negative regulation of transcription, DNA-templated	protein homodimerization activity // protein binding // DNA-binding transcription repressor activity // bacterial-type RNA polymerase core promoter sequence-specific DNA binding // DNA binding
C_RS09190	c1954	marB	multiple antibiotic resistance protein MarB	0.884346	0.090688	#VALUE!	#VALUE!	b1532	marB	0.327	Not DE	Not DE	Not DE	NA	NA
C_RS09195	c1955	c1955	6-phospho-beta-glucosidase	0.0831175	0.768277	#VALUE!	#VALUE!	NA	NA	NA	Not DE	Not present	Not present	NA	NA
C_RS09200	c1956	c1956	carbohydrate porin	0.276686	1.42707	#VALUE!	#VALUE!	NA	NA	NA	Not DE	Not present	Not present	NA	NA
C_RS09205	c1957	c1957	PTS lactose/cellobiose transporter subunit IIA	0.307892	1.68543	#VALUE!	#VALUE!	NA	NA	NA	Not DE	Not present	Not present	NA	transporter activity
C_RS09210	c1958	c1958	PTS sugar transporter subunit IIC	0.0121136	2.17264	#VALUE!	#VALUE!	NA	NA	NA	Not DE	Not present	Not present	NA	NA
C_RS09215	c1959	c1959	PTS sugar transporter subunit IIB	0.22437	1.22809	#VALUE!	#VALUE!	NA	NA	NA	Not DE	Not present	Not present	NA	transporter activity
C_RS09220	c1960	c1960	GntR family transcriptional regulator	0.236888	0.677718	#VALUE!	#VALUE!	b3684	yidP	-0.362	Not DE	Not DE	Not DE	NA	NA
C_RS09225	c1961	eamA	O-acetylserine/cysteine exporter	0.457007	-0.487842	#VALUE!	#VALUE!	b1533	eamA	-0.283	Not DE	Not DE	Not DE	cellular response to hydrogen peroxide // cysteine export across plasma membrane	efflux transmembrane transporter activity
C_RS09230	c1962	ydeF	efflux MFS transporter YdeE	0.873524	0.0732489	#VALUE!	#VALUE!	b1534	ydeE	-0.121	Not DE	Not DE	Not DE	NA	NA
C_RS09235	NA	NA	protein MgtS	0.748186	-0.206739	#VALUE!	#VALUE!	b4599	mgtS	NA	Not DE	Not determined	Not DE	NA	NA
C_RS09245	c1963	dgcZ	diguanylate cyclase DgcZ	0.502002	-0.243244	#VALUE!	#VALUE!	b1535	dgcZ	-1.028	Not DE	Not DE	Sig DE	positive regulation of single-species biofilm formation on inanimate substrate // negative regulation of bacterial-type flagellum assembly // cell adhesion involved in single-species biofilm formation // negative regulation of cellular component movement	identical protein binding // protein binding // protein homodimerization activity // zinc ion binding // diguanylate cyclase activity
C_RS09250	NA	NA	hypothetical protein	0.646949	0.409681	#VALUE!	#VALUE!	NA	NA	NA	Not DE	Not present	Not present	NA	NA
C_RS09255	c1964	dcp	peptidyl-dipeptidase Dcp	0.769445	-0.216322	0.00110519	0.230203	b1538	dcp	0.501	Not DE	Not DE	Not DE	proteolysis	metallopeptidase activity // carboxypeptidase activity
C_RS09260	c1965	ydfG	bifunctional NADP-dependent 3-hydroxy acid dehydrogenase/3-hydroxypropionate dehydrogenase YdfG	2.85e-06	-0.919133	0.000212	-0.172994	b1539	ydfG	-0.074	Not DE	Not DE	Not DE	protein homotetramerization // uracil catabolic process	3-hydroxyisobutyrate dehydrogenase activity // identical protein binding // 3-hydroxypropionate dehydrogenase (NADP+) activity // serine 3-dehydrogenase activity
C_RS09265	c1966	ydfH	DNA-binding transcriptional regulator YdfH	0.0298938	0.539122	0.0216369	-0.189351	b1540	ydfH	0.018	Not DE	Not DE	Not DE	regulation of transcription, DNA-templated	DNA-binding transcription factor activity // DNA binding
C_RS09270	c1967	ydfZ	putative selenium delivery protein YdfZ	1.75e-10	1.96635	#VALUE!	#VALUE!	b1541	ydfZ	-0.192	Sig DE	Not DE	Not DE	NA	NA
C_RS09275	c1968	c1968	mannitol dehydrogenase family protein	7.36e-26	2.85613	2.99e-05	1.78576	b1542	ydfI	0.043	Sig DE	Not DE	Not DE	NA	NA
C_RS09280	c1969	ydfJ	MHS family MFS transporter YdfJ	3.13e-06	2.62791	0.0326227	1.15834	b1543	ydfJ	0.109	Sig DE	Not DE	Not determined	NA	potassium channel activity
C_RS09285	c1970	rspB	Zn-dependent oxidoreductase	0.000104	2.73429	9.94e-05	1.88596	b1580	rspB	0.991	Sig DE	Sig DE	Not DE	NA	NA
C_RS09290	c1971	rspA	starvation-sensing protein RspA	4.74e-06	2.21072	9.27e-05	1.72465	b1581	rspA	0.55	Sig DE	Not DE	Not DE	carbohydrate catabolic process // cellular amino acid catabolic process	magnesium ion binding // lyase activity // metal ion binding // mannonate dehydratase activity
C_RS09295	c1972	ynfA	YnfA family protein	0.551192	0.423428	#VALUE!	#VALUE!	b1582	ynfA	-0.274	Not DE	Not DE	Not DE	NA	NA
C_RS09300	c1973	ynfB	DUF1283 family protein	0.297637	0.285349	0.000446	0.474047	b1583	ynfB	0.41	Not DE	Sig DE	Sig DE	NA	NA
C_RS09305	c1974	speG	spermidine N1-acetyltransferase	0.00321354	0.638593	9.01e-05	1.10299	b1584	speG	0.738	Not DE	Sig DE	Sig DE	polyamine catabolic process	identical protein binding // magnesium ion binding // diamine N-acetyltransferase activity
C_RS09310	c1975	ynfC	YnfC family lipoprotein	0.591527	0.226395	#VALUE!	#VALUE!	b1585	ynfC	-0.081	Not DE	Not DE	Not DE	NA	NA
C_RS09315	c1976	ynfD	DUF1161 domain-containing protein	0.0308628	-0.728919	#VALUE!	#VALUE!	b1586	ynfD	-0.017	Not DE	Not DE	Not DE	NA	NA
C_RS09320	c1977	ynfE	dimethyl sulfoxide reductase subunit A	0.999271	0.000426	#VALUE!	#VALUE!	b1588	ynfF	-0.147	Not DE	Not DE	Sig DE	NA	protein binding // selenate reductase activity
C_RS09325	c1978	ynfF	dimethyl sulfoxide reductase subunit A	0.0262634	0.720086	#VALUE!	#VALUE!	b0894	dmsA	0.09	Not DE	Not DE	Not DE	NA	protein binding // selenate reductase activity
C_RS09330	c1979	ynfG	dimethylsulfoxide reductase subunit B	0.0689104	0.881138	#VALUE!	#VALUE!	b1589	ynfG	0.065	Not DE	Not DE	Not DE	oxidation-reduction process	4 iron, 4 sulfur cluster binding // iron-sulfur cluster binding // metal ion binding
C_RS09335	c1981	ynfH	dimethyl sulfoxide reductase anchor subunit	0.951397	0.0333316	#VALUE!	#VALUE!	b1590	ynfH	0.132	Not DE	Not DE	Not DE	NA	NA
C_RS09340	c1982	dmsD	Tat proofreading chaperone DmsD	0.476094	-0.256555	#VALUE!	#VALUE!	b1591	dmsD	-0.149	Not DE	Not DE	Not DE	NA	protein binding // signal sequence binding
C_RS09345	c1983	clcB	voltage-gated ClC-type chloride channel ClcB	0.0121152	0.769989	#VALUE!	#VALUE!	b1592	clcB	0.115	Not DE	Not DE	Not DE	cellular response to acidic pH	NA
C_RS09350	c1984	ynfK	ATP-dependent dethiobiotin synthetase BioD	0.0243012	0.605896	#VALUE!	#VALUE!	b1593	ynfK	-0.081	Not DE	Not DE	Not DE	NA	NA
C_RS09355	c1985	mlc	DNA-binding transcriptional repressor Mlc	0.759954	-0.164086	0.057826	0.171207	b1594	mlc	0.067	Not DE	Not DE	Sig DE	transcription, DNA-templated	identical protein binding // protein binding // DNA binding
C_RS09360	c1986	ynfL	LysR family transcriptional regulator	0.231943	-0.536138	#VALUE!	#VALUE!	b1595	ynfL	0.057	Not DE	Not DE	Not DE	NA	NA
C_RS09365	c1987	ynfM	MFS transporter	0.573428	-0.289658	#VALUE!	#VALUE!	b1596	ynfM	0.794	Not DE	Sig DE	Not DE	NA	NA
C_RS09375	NA	NA	hypothetical protein	0.925126	-0.191828	#VALUE!	#VALUE!	NA	NA	NA	Not DE	Not present	Not present	NA	NA
C_RS09380	c1990	c1990	serine protease	0.333332	-0.37114	0.0774539	0.140124	b1598	ydgD	0.074	Not DE	Not DE	Sig DE	NA	NA
C_RS09385	c1991	mdtI	multidrug/spermidine efflux SMR transporter subunit MdtI	0.940574	-0.0445824	#VALUE!	#VALUE!	b1599	mdtI	-0.127	Not DE	Not DE	Not DE	spermidine transport // xenobiotic detoxification by transmembrane export across the plasma membrane // spermidine transmembrane transport	spermidine transmembrane transporter activity
C_RS09390	c1992	mdtJ	multidrug/spermidine efflux SMR transporter subunit MdtJ	0.877232	0.113611	#VALUE!	#VALUE!	b1600	mdtJ	-0.495	Not DE	Sig DE	Sig DE	spermidine transport // xenobiotic detoxification by transmembrane export across the plasma membrane // spermidine transmembrane transport	spermidine transmembrane transporter activity
C_RS09395	c1993	tqsA	AI-2 transporter TqsA	0.00470478	1.22057	#VALUE!	#VALUE!	b1601	tqsA	0.534	Sig DE	Sig DE	Not DE	autoinducer AI-2 transmembrane transport // quorum sensing	efflux transmembrane transporter activity
C_RS09400	c1994	pntB	Re/Si-specific NAD(P)(+) transhydrogenase subunit beta	0.941318	-0.116422	0.818566	0.141433	b1602	pntB	1.254	Not DE	Sig DE	Not DE	oxidation-reduction process // NADPH regeneration	protein binding // NADP binding // NAD(P)+ transhydrogenase activity // NAD(P)+ transhydrogenase (AB-specific) activity
C_RS09405	c1995	pntA	Re/Si-specific NAD(P)(+) transhydrogenase subunit alpha	0.620794	-0.459006	0.857343	0.126973	b1603	pntA	0.861	Not DE	Sig DE	Sig DE	NADPH regeneration	protein dimerization activity // protein binding // NAD binding // NAD(P)+ transhydrogenase (AB-specific) activity
C_RS09410	c1996	ydgH	DUF1471 domain-containing protein	0.095971	-0.903419	0.00185769	-0.150401	b1604	ydgH	0.206	Not DE	Not DE	Not DE	NA	NA
C_RS09415	c1997	ydgI	amino acid permease	0.269802	-0.31786	#VALUE!	#VALUE!	b1605	ydgI	-0.048	Not DE	Not DE	Not DE	NA	NA
C_RS09420	c1998	folM	dihydromonapterin reductase	0.833289	-0.0650398	0.00243253	-0.207561	b1606	folM	-0.5	Not DE	Not DE	Sig DE	oxidation-reduction process // one-carbon metabolic process // folic acid biosynthetic process // 10-formyltetrahydrofolate biosynthetic process	oxidoreductase activity // dihydrofolate reductase activity // dihydromonapterin reductase activity
C_RS09425	c1999	ydgC	GlpM family protein	0.109177	0.466679	#VALUE!	#VALUE!	b1607	ydgC	-0.152	Not DE	Not DE	Not DE	NA	NA
C_RS09430	c2000	rstA	two-component system response regulator RstA	0.00238141	0.667874	0.000425	0.312665	b1608	rstA	0.452	Not DE	Not DE	Not DE	NA	protein binding
C_RS09435	c2001	rstB	two-component system sensor histidine kinase RstB	0.0229881	0.437757	0.0556987	0.121679	b1609	rstB	0.108	Not DE	Not DE	Not DE	signal transduction by protein phosphorylation // protein autophosphorylation // peptidyl-histidine phosphorylation	NA
C_RS09440	c2002	tus	DNA replication terminus site-binding protein	0.063373	-0.488779	#VALUE!	#VALUE!	b1610	tus	0.212	Not DE	Not DE	Not DE	replication fork arrest involved in DNA replication termination // DNA replication termination	sequence-specific DNA binding
C_RS09445	c2003	fumC	class II fumarate hydratase	1.39e-06	-0.738998	0.00124868	-0.304006	b1611	fumC	-0.162	Not DE	Not DE	Sig DE	fumarate metabolic process // tricarboxylic acid cycle // response to oxidative stress	catalytic activity // lyase activity // identical protein binding // fumarate hydratase activity
C_RS09450	c2004	fumA	class I fumarate hydratase	7.56e-05	0.918047	0.000397	0.738984	b1612	fumA	-0.492	Not DE	Not DE	Sig DE	generation of precursor metabolites and energy // tricarboxylic acid cycle	isomerase activity // identical protein binding // iron-sulfur cluster binding // hydro-lyase activity // lyase activity // catalytic activity // oxaloacetate tautomerase activity // protein homodimerization activity // 4 iron, 4 sulfur cluster binding // metal ion binding // fumarate hydratase activity
C_RS09455	c2005	manA	mannose-6-phosphate isomerase	0.204705	-0.274776	0.00211435	-0.101598	b1613	manA	0.311	Not DE	Not DE	Not DE	GDP-mannose biosynthetic process // mannose catabolic process // colanic acid biosynthetic process	protein binding // mannose-6-phosphate isomerase activity
C_RS09460	c2006	ydgA	YdgA family protein	6.22e-06	-0.942581	0.000666	-0.643856	b1614	ydgA	-0.198	Not DE	Not DE	Sig DE	NA	NA
C_RS09465	c2007	uidC	glucuronide uptake porin UidC	0.00282238	1.02551	#VALUE!	#VALUE!	b1615	uidC	0.09	Sig DE	Not DE	Not DE	NA	NA
C_RS09470	c2008	uidB	glucuronide transporter	0.316972	0.722755	#VALUE!	#VALUE!	b1616	uidB	-0.229	Not DE	Not DE	Sig DE	NA	NA
C_RS09475	c2009	uidA	beta-glucuronidase	0.0876615	0.714164	#VALUE!	#VALUE!	b1617	uidA	0.358	Not DE	Not DE	Sig DE	glucuronoside catabolic process	identical protein binding // beta-glucuronidase activity
C_RS09480	c2010	uidR	DNA-binding transcriptional regulator UidR	0.819999	0.0831628	0.0581393	-0.0603973	b1618	uidR	-0.105	Not DE	Not DE	Not DE	regulation of transcription, DNA-templated // negative regulation of transcription, DNA-templated // transcription, DNA-templated	DNA-binding transcription factor activity // transcription regulatory region sequence-specific DNA binding // DNA binding
C_RS09485	c2011	hdhA	7-alpha-hydroxysteroid dehydrogenase	0.463128	-0.40852	5.23e-05	1.49621	b1619	hdhA	0.698	Not DE	Sig DE	Sig DE	bile acid catabolic process	NAD binding // identical protein binding // cholate 7-alpha-dehydrogenase activity
C_RS09490	c2012	malI	mal regulon transcriptional regulator MalI	0.610668	-0.852994	0.386996	-0.200913	b1620	malI	-0.089	Not DE	Not DE	Not DE	negative regulation of transcription, DNA-templated	NA
C_RS09495	c2013	malX	PTS maltose transporter subunit IICB	0.155727	0.354106	#VALUE!	#VALUE!	b1621	malX	0.352	Not DE	Not DE	Not DE	NA	transporter activity
C_RS09500	c2014	malY	bifunctional maltose regulon transcriptional repressor/cystathionine beta-lyase MalY	0.243861	-0.349927	0.00455547	0.102994	b1622	malY	0.276	Not DE	Not DE	Not DE	negative regulation of DNA-binding transcription factor activity	DNA-binding transcription factor binding // protein homodimerization activity // pyridoxal phosphate binding // protein binding // L-cysteine desulfhydrase activity // cystathionine beta-lyase activity
C_RS09505	c2015	add	adenosine deaminase	0.488438	0.202964	0.0356196	0.436162	b1623	add	0.252	Not DE	Not DE	Not DE	nucleotide metabolic process // hypoxanthine biosynthetic process // hypoxanthine salvage // purine nucleotide salvage // purine nucleotide interconversion // adenosine catabolic process // purine ribonucleoside monophosphate biosynthetic process // cellular response to DNA damage stimulus	deaminase activity // hydrolase activity // metal ion binding // zinc ion binding // adenosine deaminase activity
C_RS09510	c2016	ydgJ	oxidoreductase	0.0612549	-0.546507	0.000763	-0.302226	b1624	ydgJ	-0.299	Not DE	Not DE	Not DE	NA	NA
C_RS09515	NA	NA	division septum protein Blr	0.180458	0.634341	#VALUE!	#VALUE!	NA	NA	NA	Not DE	Not present	Not present	NA	NA
C_RS09520	c2017	cnu	transcription modulator YdgT	0.157558	0.703561	#VALUE!	#VALUE!	b1625	cnu	-0.876	Not DE	Sig DE	Not DE	negative regulation of single-species biofilm formation on inanimate substrate // positive regulation of DNA-templated transcription, termination	protein binding // DNA binding
C_RS09525	c2018	ydgK	DUF2569 domain-containing protein	0.258763	0.468923	#VALUE!	#VALUE!	b1626	ydgK	-0.51	Not DE	Not DE	Not DE	NA	NA
C_RS09530	c2019	c2019	electron transport complex subunit RsxA	0.228121	0.467817	#VALUE!	#VALUE!	b1627	rsxA	-0.671	Not DE	Not DE	Not DE	oxidation-reduction process // electron transport chain	NA
C_RS09535	c2020	rsxB	electron transport complex subunit RsxB	0.0256061	0.636207	0.0702906	-0.0816138	b1628	rsxB	0.048	Not DE	Not DE	Not DE	cellular metabolic process // oxidation-reduction process // electron transport chain	electron transfer activity // metal ion binding // iron-sulfur cluster binding // 4 iron, 4 sulfur cluster binding
C_RS09540	c2021	rsxC	electron transport complex subunit RsxC	0.0428404	0.52367	0.00268624	-0.0816138	b1629	rsxC	0.559	Not DE	Not DE	Not DE	electron transport chain // oxidation-reduction process	4 iron, 4 sulfur cluster binding // iron-sulfur cluster binding // metal ion binding // electron transfer activity
C_RS09545	c2022	ydgO	electron transport complex subunit RsxD	0.223771	0.322679	#VALUE!	#VALUE!	b1630	rsxD	0.475	Not DE	Not DE	Not DE	transmembrane transport // oxidation-reduction process // electron transport chain	NA
C_RS09550	c2023	c2023	electron transport complex subunit RsxG	0.770587	-0.0929627	0.132556	0.041243	b1631	rsxG	0.339	Not DE	Not DE	Not DE	NA	NA
C_RS09555	c2024	rsxE	electron transport complex subunit RsxE	0.904059	-0.0485466	0.305713	0.100305	b1632	rsxE	-0.038	Not DE	Not DE	Not DE	oxidation-reduction process // electron transport chain	NA
C_RS09560	c2025	nth	endonuclease III	0.991299	0.00333881	0.0318358	0.0593553	b1633	nth	0.252	Not DE	Not DE	Not DE	base-excision repair, AP site formation via deaminated base removal // cellular response to UV // base-excision repair, AP site formation // base-excision repair // metabolic process // cellular response to DNA damage stimulus // DNA repair	uracil DNA N-glycosylase activity // class I DNA-(apurinic or apyrimidinic site) endonuclease activity // oxidized pyrimidine nucleobase lesion DNA N-glycosylase activity // DNA N-glycosylase activity // catalytic activity // DNA binding // 4 iron, 4 sulfur cluster binding // iron-sulfur cluster binding // metal ion binding // lyase activity // hydrolase activity, acting on glycosyl bonds // hydr…
C_RS09570	c2026	dtpA	dipeptide/tripeptide permease DtpA	0.000111	-1.3749	0.00684906	-0.785875	b1634	dtpA	-0.055	Sig DE	Not DE	Sig DE	transmembrane transport // peptide transport // protein transport // tripeptide transport // dipeptide transport // proton transmembrane transport // tripeptide transmembrane transport // dipeptide transmembrane transport // oligopeptide transport	transmembrane transporter activity // peptide transmembrane transporter activity // symporter activity // proton transmembrane transporter activity // dipeptide transmembrane transporter activity // peptide:proton symporter activity // tripeptide transmembrane transporter activity
C_RS09575	c2027	gstA	glutathione transferase GstA	0.00837509	-0.493343	0.114358	0.0496308	b1635	gstA	0.244	Not DE	Not DE	Not DE	response to hydrogen peroxide	protein homodimerization activity // glutathione transferase activity
C_RS09580	c2028	pdxY	pyridoxal kinase PdxY	0.251815	-0.279968	0.000553	-0.232769	b1636	pdxY	-0.149	Not DE	Not DE	Not DE	phosphorylation // vitamin B6 biosynthetic process // pyridoxal metabolic process // pyridoxal 5'-phosphate salvage	transferase activity // kinase activity // ATP binding // magnesium ion binding // nucleotide binding // protein homodimerization activity // identical protein binding // pyridoxal kinase activity
C_RS09585	c2029	tyrS	tyrosine--tRNA ligase	0.737607	0.100665	0.000508	0.334568	b1637	tyrS	0.074	Not DE	Not DE	Not DE	tyrosyl-tRNA aminoacylation	protein homodimerization activity // tyrosine-tRNA ligase activity
C_RS09590	c2030	pdxH	pyridoxamine 5'-phosphate oxidase	0.187134	0.31442	0.0042319	0.259423	b1638	pdxH	0.38	Not DE	Not DE	Not DE	pyridoxine biosynthetic process // vitamin B6 metabolic process // pyridoxal phosphate biosynthetic process // 'de novo' pyridoxal 5'-phosphate biosynthetic process // oxidation-reduction process	oxidoreductase activity, acting on the CH-NH2 group of donors // riboflavin binding // protein homodimerization activity // phosphate ion binding // oxidoreductase activity // FMN binding // pyridoxamine-phosphate oxidase activity
C_RS09595	c2031	mliC	C-type lysozyme inhibitor	0.641772	-0.235875	0.0154992	0.380729	b1639	mliC	0.033	Not DE	Not DE	Not DE	NA	protein binding // lysozyme inhibitor activity
C_RS09600	c2032	anmK	anhydro-N-acetylmuramic acid kinase	0.0497812	-0.568731	0.0302991	-0.0634092	b1640	anmK	-0.122	Not DE	Not DE	Not DE	1,6-anhydro-N-acetyl-beta-muramic acid catabolic process // phosphorylation // peptidoglycan turnover // amino sugar metabolic process // carbohydrate metabolic process	phosphotransferase activity, alcohol group as acceptor // transferase activity // kinase activity // ATP binding // nucleotide binding
C_RS09605	c2033	slyB	outer membrane lipoprotein SlyB	0.401376	-0.312172	0.000359	0.392867	b1641	slyB	-0.049	Not DE	Not DE	Not DE	NA	NA
C_RS09610	c2034	slyA	transcriptional regulator SlyA	0.326556	-0.328325	0.00472684	0.187768	b1642	slyA	-0.649	Not DE	Not DE	Not DE	positive regulation of transcription, DNA-templated // positive regulation of DNA-templated transcription, initiation // negative regulation of DNA-templated transcription, initiation	DNA-binding transcription factor activity
C_RS09615	c2035	ydhI	DUF1656 domain-containing protein	0.101853	-0.547651	#VALUE!	#VALUE!	b1643	ydhI	-0.027	Not DE	Not DE	Not DE	NA	NA
C_RS09620	c2036	ydhJ	HlyD family secretion protein	0.26875	0.382317	#VALUE!	#VALUE!	b1644	ydhJ	-0.112	Not DE	Not DE	Not DE	NA	NA
C_RS09625	c2037	ydhK	FUSC family protein	0.770774	0.0992176	#VALUE!	#VALUE!	b1645	ydhK	0.102	Not DE	Not DE	Sig DE	NA	NA
C_RS09630	c2038	sodC	superoxide dismutase [Cu-Zn] SodC2	4.4e-05	-1.25285	0.832782	0.00288251	b1646	sodC	0.003	Sig DE	Not DE	Sig DE	superoxide metabolic process	zinc ion binding // copper ion binding // superoxide dismutase activity
C_RS09635	c2039	ydhF	aldo/keto reductase family oxidoreductase	0.000248	-1.04938	0.00103117	-0.373327	b1647	ydhF	-0.326	Sig DE	Not DE	Not DE	NA	NA
C_RS09640	NA	NA	DUF1289 domain-containing protein	0.347064	-0.367975	#VALUE!	#VALUE!	NA	NA	NA	Not DE	Not present	Not present	NA	NA
C_RS09645	c2042	nemR	DNA-binding transcriptional regulator NemR	0.292799	0.343929	0.40604	-0.0603973	b1649	nemR	0.09	Not DE	Not DE	Not DE	response to methylglyoxal // negative regulation of transcription, DNA-templated	protein binding // DNA binding // DNA-binding transcription factor activity
C_RS09650	c2043	nemA	N-ethylmaleimide reductase	0.181172	-0.262048	0.00211435	-0.662004	b1650	nemA	-0.126	Not DE	Not DE	Not DE	nitroglycerin metabolic process // 2,4,6-trinitrotoluene catabolic process // xenobiotic metabolic process	chromate reductase activity // FMN binding // oxidoreductase activity, acting on other nitrogenous compounds as donors, with NAD or NADP as acceptor // N-ethylmaleimide reductase activity
C_RS09655	c2044	gloA	lactoylglutathione lyase	0.535213	-0.172359	0.0302426	0.0524159	b1651	gloA	0.733	Not DE	Not DE	Not DE	methylglyoxal catabolic process to D-lactate via S-lactoyl-glutathione	protein homodimerization activity // nickel cation binding // protein binding // lactoylglutathione lyase activity
C_RS09660	c2045	rnt	ribonuclease T	0.648776	0.182572	0.00279886	-0.189351	b1652	rnt	-0.204	Not DE	Not DE	Not DE	tRNA processing // RNA processing // RNA phosphodiester bond hydrolysis // nucleic acid phosphodiester bond hydrolysis // RNA phosphodiester bond hydrolysis, exonucleolytic // tRNA 3'-end processing	nucleic acid binding // ribonuclease activity // metal ion binding // nuclease activity // hydrolase activity // exonuclease activity // exoribonuclease activity, producing 5'-phosphomonoesters // identical protein binding // protein binding // protein homodimerization activity // magnesium ion binding // 3'-5' exonuclease activity
C_RS09670	c2048	grxD	monothiol glutaredoxin 4	1e-06	-0.908807	0.44048	0.0935602	b1654	grxD	-0.508	Not DE	Not DE	Not DE	electron transport chain // oxidation-reduction process // cell redox homeostasis	disulfide oxidoreductase activity // iron-sulfur cluster binding // protein homodimerization activity // protein disulfide oxidoreductase activity // electron transfer activity // 2 iron, 2 sulfur cluster binding // metal ion binding // protein binding
C_RS09675	c2049	mepH	peptidoglycan DD-endopeptidase MepH	0.320871	0.306669	0.125809	-0.305788	b1655	mepH	0.3	Not DE	Not DE	Not DE	peptidoglycan metabolic process	endopeptidase activity
C_RS09680	c2050	sodB	superoxide dismutase [Fe]	0.664264	0.316043	0.00624957	0.432959	b1656	sodB	-1.01	Not DE	Not DE	Sig DE	removal of superoxide radicals // response to superoxide // oxidation-reduction process // superoxide metabolic process	metal ion binding // oxidoreductase activity // iron ion binding // superoxide dismutase activity
C_RS09685	c2051	ydhP	MFS transporter	0.421389	-0.401732	#VALUE!	#VALUE!	b1657	ydhP	-0.105	Not DE	Not DE	Sig DE	NA	NA
C_RS09690	NA	NA	stress response protein YnhF	0.357953	-0.57329	#VALUE!	#VALUE!	NA	NA	NA	Not DE	Not present	Not present	NA	NA
C_RS09695	c2052	purR	HTH-type transcriptional repressor PurR	0.836259	-0.0853917	0.0234119	-0.0724828	b1658	purR	-0.232	Not DE	Not DE	Not DE	regulation of transcription, DNA-templated // purine nucleotide biosynthetic process // negative regulation of purine nucleotide biosynthetic process // negative regulation of transcription, DNA-templated	DNA binding // DNA-binding transcription repressor activity // protein homodimerization activity // guanine binding // protein binding
C_RS09700	c2053	ydhB	LysR family transcriptional regulator	0.222493	0.398939	0.022651	-0.150401	b1659	ydhB	0.159	Not DE	Not DE	Not DE	NA	NA
C_RS09705	c2054	ydhC	Bcr/CflA family multidrug efflux MFS transporter	0.940459	-0.0315217	#VALUE!	#VALUE!	b1660	ydhC	0.186	Not DE	Not DE	Sig DE	NA	NA
C_RS09710	c2055	cfa	cyclopropane fatty acyl phospholipid synthase	0.522124	-0.269156	0.0061912	0.321928	b1661	cfa	-0.577	Not DE	Not DE	Sig DE	lipid metabolic process // fatty acid biosynthetic process // methylation // lipid modification // lipid biosynthetic process	bicarbonate binding // protein homodimerization activity // transferase activity // methyltransferase activity // cyclopropane-fatty-acyl-phospholipid synthase activity
C_RS09715	c2056	ribC	riboflavin synthase	0.00346611	-0.6191	0.215393	-0.00868224	b1662	ribC	-0.148	Not DE	Not DE	Not DE	riboflavin biosynthetic process	riboflavin synthase activity
C_RS09720	c2057	mdtK	multidrug efflux MATE transporter MdtK	0.0735072	-0.434927	0.0297304	-0.227692	b1663	mdtK	-0.066	Not DE	Not DE	Not DE	transmembrane transport // ion transport // drug transmembrane transport // sodium ion transport // xenobiotic transport // xenobiotic detoxification by transmembrane export across the plasma membrane // dipeptide transmembrane transport // cellular response to reactive oxygen species // response to antibiotic	antiporter activity // solute:cation antiporter activity // xenobiotic transmembrane transporter activity // dipeptide transmembrane transporter activity
C_RS09725	c2058	ydhQ	AIDA repeat-containing protein	0.0481664	-0.901136	0.00478704	-0.291592	b1664	ydhQ	-0.138	Not DE	Not DE	Sig DE	NA	NA
C_RS09740	c2059	c2059	monooxygenase	0.713084	0.187103	0.000544	0.648005	b1667	ydhR	-0.016	Not DE	Not DE	Not DE	NA	NA
C_RS09745	c2060	ydhS	FAD-NAD(P)-binding protein	0.0808654	0.56293	0.00638455	0.214125	b1668	ydhS	0.447	Not DE	Not DE	Sig DE	NA	NA
C_RS09750	c2062	ydhT	hypothetical protein	0.00635692	0.910707	#VALUE!	#VALUE!	b1669	ydhT	0.091	Not DE	Not DE	Not DE	NA	NA
C_RS09755	c2064	ydhU	thiosulfate reductase cytochrome B subunit	0.765737	0.230029	#VALUE!	#VALUE!	b1670	ydhU	0.016	Not DE	Not DE	Not DE	NA	NA
C_RS09760	c2065	c2065	4Fe-4S dicluster domain-containing protein	0.705033	-0.203166	#VALUE!	#VALUE!	b1671	ydhX	0.303	Not DE	Not DE	Not DE	NA	NA
C_RS09765	c2066	ydhW	YdhW family putative oxidoreductase system protein	0.440542	0.443847	#VALUE!	#VALUE!	b1672	ydhW	0.104	Not DE	Not DE	Not DE	NA	NA
C_RS09770	c2067	ydhV	aldehyde ferredoxin oxidoreductase	0.0484005	0.894321	#VALUE!	#VALUE!	b1673	ydhV	-0.021	Not DE	Not DE	Sig DE	NA	NA
C_RS09775	c2068	c2068	ferredoxin-like protein	0.0181717	2.03185	#VALUE!	#VALUE!	b1674	ydhY	0.055	Not DE	Not DE	Sig DE	NA	NA
C_RS09780	c2069	fumD	fumarate hydratase FumD	0.380705	-0.380637	0.000204	-0.610433	b1675	fumD	0.011	Not DE	Not DE	Not DE	NA	lyase activity // fumarate hydratase activity
C_RS09785	c2071	pykF	pyruvate kinase PykF	4.22e-05	-0.883053	0.00133939	-0.434403	b1676	pykF	0.461	Not DE	Not DE	Sig DE	NA	NA
C_RS09790	c2072	lpp	murein lipoprotein Lpp	0.327769	-0.402487	0.0168013	-0.475936	b1677	lpp	0.506	Not DE	Not DE	Sig DE	periplasmic space organization // lipid modification	lipid binding // peptidoglycan binding // protein binding // identical protein binding
C_RS09795	c2073	ldtE	L,D-transpeptidase LdtE	0.622613	-0.188711	0.00144925	0.266637	b1678	ldtE	-0.14	Not DE	Not DE	Sig DE	peptidoglycan biosynthetic process	peptidoglycan L,D-transpeptidase activity
C_RS09800	c2074	sufE	cysteine desulfuration protein SufE	0.0355105	0.570742	0.906084	-0.0573917	b1679	sufE	1.932	Not DE	Sig DE	Sig DE	iron-sulfur cluster assembly // sulfur compound metabolic process // sulfur incorporation into metallo-sulfur cluster // response to oxidative stress	sulfur carrier activity // protein binding // enzyme activator activity
C_RS09805	c2075	sufS	cysteine desulfurase SufS	0.295205	0.260766	0.00923306	0.173767	b1680	sufS	1.3	Not DE	Sig DE	Sig DE	cysteine metabolic process // sulfur incorporation into metallo-sulfur cluster // iron-sulfur cluster assembly // selenium compound metabolic process // sulfur compound metabolic process	catalytic activity // lyase activity // transferase activity // protein binding // protein homodimerization activity // pyridoxal phosphate binding // cysteine desulfurase activity // selenocysteine lyase activity
C_RS09810	c2076	sufD	Fe-S cluster assembly protein SufD	0.311147	0.248909	0.00308623	0.252173	b1681	sufD	1.854	Not DE	Sig DE	Sig DE	response to oxidative stress // iron-sulfur cluster assembly	protein binding
C_RS09815	c2077	sufC	Fe-S cluster assembly ATPase SufC	0.0857762	0.47679	0.00247496	0.49057	b1682	sufC	2.035	Not DE	Sig DE	Sig DE	response to radiation // iron-sulfur cluster assembly	protein binding
C_RS09820	c2078	sufB	Fe-S cluster assembly protein SufB	0.807886	0.125649	0.00247496	0.43082	b1683	sufB	0.928	Not DE	Sig DE	Sig DE	iron-sulfur cluster assembly	2 iron, 2 sulfur cluster binding // 4 iron, 4 sulfur cluster binding // protein binding
C_RS09825	c2079	sufA	Fe-S cluster assembly scaffold SufA	0.982331	-0.0183725	0.00595147	0.568519	b1684	sufA	1.642	Not DE	Sig DE	Sig DE	response to oxidative stress // iron-sulfur cluster assembly	2 iron, 2 sulfur cluster binding // protein homodimerization activity // protein binding
C_RS09830	c2080	ydiH	YdiH family protein	0.255362	0.544831	#VALUE!	#VALUE!	b1685	ydiH	-0.885	Not DE	Not DE	Sig DE	NA	NA
C_RS09835	c2081	menI	1,4-dihydroxy-2-naphthoyl-CoA hydrolase	0.977055	-0.00915393	0.000973	0.0881416	b1686	menI	0.305	Not DE	Not DE	Not DE	menaquinone biosynthetic process	CoA hydrolase activity // 1,4-dihydroxy-2-naphthoyl-CoA thioesterase activity // hydrolase activity
C_RS09840	c2082	ydiJ	FAD-binding oxidoreductase	0.233566	-0.35532	0.0824372	0.0813396	b1687	ydiJ	-0.299	Not DE	Not DE	Not DE	NA	NA
C_RS09845	c2083	ydiK	AI-2E family transporter YdiK	0.112647	-0.460294	0.0344559	-0.318326	b1688	ydiK	0.015	Not DE	Not DE	Not DE	NA	NA
C_RS09850	c2084	ydiL	YdiL family protein	0.145702	1.19934	#VALUE!	#VALUE!	b1689	ydiL	-0.023	Not DE	Not DE	Not DE	NA	NA
C_RS09855	c2085	ydiM	MFS transporter	0.00307368	1.56932	#VALUE!	#VALUE!	b1690	ydiM	1.248	Sig DE	Sig DE	Not DE	NA	NA
C_RS09860	c2086	ydiN	MFS transporter	0.10227	1.68096	#VALUE!	#VALUE!	b1691	ydiN	-0.237	Not DE	Not DE	Not DE	NA	NA
C_RS09865	c2087	ydiB	quinate/shikimate dehydrogenase	0.346071	0.48884	#VALUE!	#VALUE!	b1692	ydiB	0.022	Not DE	Not DE	Not DE	shikimate metabolic process // oxidation-reduction process // aromatic amino acid family biosynthetic process // cellular amino acid biosynthetic process // chorismate biosynthetic process	protein homodimerization activity // protein binding // NADP binding // oxidoreductase activity // quinate 3-dehydrogenase (NAD+) activity // shikimate 3-dehydrogenase (NAD+) activity // quinate 3-dehydrogenase (NADP+) activity // shikimate 3-dehydrogenase (NADP+) activity
C_RS09870	c2088	aroD	type I 3-dehydroquinate dehydratase	0.672067	-0.131487	0.00264555	0.246104	b1693	aroD	0.283	Not DE	Not DE	Not DE	chorismate biosynthetic process // aromatic amino acid family biosynthetic process // cellular amino acid biosynthetic process // 3,4-dihydroxybenzoate biosynthetic process	lyase activity // catalytic activity // protein homodimerization activity // 3-dehydroquinate dehydratase activity
C_RS09875	c2089	ydiF	acyl CoA:acetate/3-ketoacid CoA transferase	0.0169675	1.22859	0.0412164	0.200379	b1694	ydiF	0.322	Not DE	Not DE	Not DE	NA	NA
C_RS09880	c2090	ydiO	acyl-CoA dehydrogenase	0.033992	0.739649	0.00673518	-0.15682	b1695	ydiO	-0.067	Not DE	Not DE	Not DE	NA	NA
C_RS09885	c2091	ydiP	AraC family transcriptional regulator	0.355554	0.529999	#VALUE!	#VALUE!	b1696	ydiP	0.097	Not DE	Not DE	Sig DE	NA	NA
C_RS09895	c2093	ydiQ	electron transfer flavoprotein	0.447622	0.46457	#VALUE!	#VALUE!	b1697	ydiQ	0.202	Not DE	Not DE	Not DE	NA	NA
C_RS09900	c2094	ydiR	electron transfer flavoprotein subunit alpha	0.734709	-0.220398	#VALUE!	#VALUE!	b1698	ydiR	0.004	Not DE	Not DE	Not DE	NA	NA
C_RS09905	c2095	ydiS	FAD-dependent oxidoreductase	0.568	-0.27818	#VALUE!	#VALUE!	b1699	ydiS	-0.085	Not DE	Not DE	Not DE	NA	NA
C_RS09910	c2096	ydiT	ferredoxin family protein	0.956374	0.0721321	#VALUE!	#VALUE!	b1700	ydiT	-0.022	Not DE	Not DE	Not DE	NA	NA
C_RS09915	c2097	fadK	medium-chain fatty-acid--CoA ligase	3.8e-08	1.8557	#VALUE!	#VALUE!	b1701	fadK	0.056	Sig DE	Not DE	Not DE	fatty acid oxidation	medium-chain fatty acid-CoA ligase activity
C_RS09920	c2098	ppsA	phosphoenolpyruvate synthase	0.0251657	0.525617	0.000533	0.496718	b1702	ppsA	0.649	Not DE	Sig DE	Sig DE	gluconeogenesis	protein homodimerization activity // magnesium ion binding // pyruvate, water dikinase activity
[truncated: 2,953 more rows]

## Sheet: S2_padj≤.01_RNA 
Locus_Tag	cNumber	CFT073_ feature name	CFT073_ gene product	CFT073 37˚C/23˚C_padj_ RNA	CFT073 37˚C/23˚C_log2FC RNA	CFT073 37˚C/23˚C_padj_Protein	CFT073 37˚C/23˚C_log2FC _Protein	K12_bNumber	K12_feature name	K12 37˚C/23˚C_log2FC RNA	CFT073_37˚C/23˚C RNA_DE	K12_37˚C/23˚C RNA_DE	K12 RpoS-regulated	GO terms (biological process)	GO terms (molecular function)
[truncated: 786 more rows]

## Sheet: S3_padj≤.01,≥2X_RNA 
Locus_Tag	cNumber	CFT073_ feature name	CFT073_ gene product	CFT073 37˚C/23˚C_padj_ RNA	CFT073 37˚C/23˚C_log2FC RNA	CFT073 37˚C/23˚C_padj_Protein	CFT073 37˚C/23˚C_log2FC _Protein	K12_bNumber	K12_feature name	K12 37˚C/23˚C_log2FC RNA	CFT073_37˚C/23˚C RNA_DE	K12_37˚C/23˚C RNA_DE	K12 RpoS-regulated	GO terms (biological process)	GO terms (molecular function)
[truncated: 493 more rows]

[truncated: 8 more sheets: S4_proteins detected , S5_protein padj≤.01 , S6_protein padj<.01,≥2X , S7_both padj ≤.01, 2X , S8_K12comp padj≤.01 ≥2X , S9 fimbriae_graph_Fig 2A, S10_biofilm_graph_Fig 4A, S11_immune_graph_Fig 5]
